# Supplementary material for: Lack of local genetic representation in one of the regions with the highest bird species richness, the Peruvian Amazonia
Source: PLoS One. 2024 Jan 2;19(1):e0296305. doi: 10.1371/journal.pone.0296305 (PMC10760656; doi:10.1371/journal.pone.0296305)
Supplement: S1 File — (XLSX) [file pone.0296305.s001.xlsx]

## Sheet: Hoja1
		S1 File. Database of Peruvian bird species and their genetic representation.
Order	Family	Scientific_name	Endemic	Amazonian birds (NA=non amazonia, A= Amazonian)	COI PERU (sequences from samples collected in Peru)	COI	CYTB	18S	12S	Quality Category
RHEIFORMES	Rheidae	Rhea pennata		NA	NA	public	K	N	K	D
TINAMIFORMES	Tinamidae	Nothocercus julius		A	NA	public	K	N	N	F
TINAMIFORMES	Tinamidae	Nothocercus bonapartei		NA	NA	NA	N	N	N	NA
TINAMIFORMES	Tinamidae	Nothocercus nigrocapillus		A	NA	public	K	N	N	F
TINAMIFORMES	Tinamidae	Tinamus tao		A	NA	private	K	N	N	NA
TINAMIFORMES	Tinamidae	Tinamus osgoodi		A	NA	public	N	N	N	D
TINAMIFORMES	Tinamidae	Tinamus major		A	NA	public	K	N	N	A
TINAMIFORMES	Tinamidae	Tinamus guttatus		A	NA	public	K	N	N	D
TINAMIFORMES	Tinamidae	Crypturellus cinereus		A	NA	public	N	N	N	D
TINAMIFORMES	Tinamidae	Crypturellus soui		A	NA	public	K	N	N	A
TINAMIFORMES	Tinamidae	Crypturellus obsoletus		A	NA	private	N	N	N	NA
TINAMIFORMES	Tinamidae	Crypturellus undulatus		A	NA	public	K	N	K	D
TINAMIFORMES	Tinamidae	Crypturellus transfasciatus		NA	NA	private	N	N	N	NA
TINAMIFORMES	Tinamidae	Crypturellus strigulosus		A	NA	private	N	N	K	NA
TINAMIFORMES	Tinamidae	Crypturellus duidae		A	NA	NA	N	N	N	NA
TINAMIFORMES	Tinamidae	Crypturellus atrocapillus		A	NA	private	N	N	N	NA
TINAMIFORMES	Tinamidae	Crypturellus variegatus		A	NA	public	K	N	N	D
TINAMIFORMES	Tinamidae	Crypturellus bartletti		A	NA	private	N	N	N	NA
TINAMIFORMES	Tinamidae	Crypturellus parvirostris		A	NA	public	K	N	N	D
TINAMIFORMES	Tinamidae	Crypturellus casiquiare		A	NA	NA	N	N	N	NA
TINAMIFORMES	Tinamidae	Crypturellus tataupa		A	NA	public	K	N	K	D
TINAMIFORMES	Tinamidae	Rhynchotus rufescens		A	NA	public	K	N	N	B
TINAMIFORMES	Tinamidae	Nothoprocta taczanowskii		A	NA	private	N	N	N	NA
TINAMIFORMES	Tinamidae	Nothoprocta ornata		A	NA	public	K	K	K	C
TINAMIFORMES	Tinamidae	Nothoprocta pentlandii		NA	NA	public	K	N	N	B
TINAMIFORMES	Tinamidae	Nothoprocta curvirostris		A	NA	NA	N	N	N	NA
TINAMIFORMES	Tinamidae	Nothura darwinii		NA	NA	public	K	N	N	A
TINAMIFORMES	Tinamidae	Tinamotis pentlandii		NA	NA	public	K	N	N	A
ANSERIFORMES	Anhimidae	Anhima cornuta		A	NA	public	K	N	K	D
ANSERIFORMES	Anhimidae	Chauna torquata		A	NA	public	K	N	K	D
ANSERIFORMES	Anatidae	Dendrocygna bicolor		A	NA	public	K	N	K	D
ANSERIFORMES	Anatidae	Dendrocygna viduata		A	NA	public	K	N	N	C
ANSERIFORMES	Anatidae	Dendrocygna autumnalis		A	NA	public	K	N	K	A
ANSERIFORMES	Anatidae	Neochen jubata		A	NA	public	K	N	K	D
ANSERIFORMES	Anatidae	Chloephaga melanoptera		A	NA	NA	K	N	N	NA
ANSERIFORMES	Anatidae	Cairina moschata		A	NA	public	K	N	K	A
ANSERIFORMES	Anatidae	Sarkidiornis sylvicola		A	NA	public	N	N	N	D
ANSERIFORMES	Anatidae	Amazonetta brasiliensis		A	NA	public	N	N	K	A
ANSERIFORMES	Anatidae	Merganetta armata		A	NA	private	N	N	K	NA
ANSERIFORMES	Anatidae	Lophonetta specularioides		A	NA	public	N	N	K	A
ANSERIFORMES	Anatidae	Spatula puna		A	NA	public	N	N	N	D
ANSERIFORMES	Anatidae	Spatula platalea		NA	NA	public	N	N	N	A
ANSERIFORMES	Anatidae	Spatula clypeata		NA	NA	public	K	N	K	E*
ANSERIFORMES	Anatidae	Spatula discors		A	NA	public	K	N	K	E*
ANSERIFORMES	Anatidae	Spatula cyanoptera		NA	NA	public	N	N	N	E*
ANSERIFORMES	Anatidae	Anas platyrhynchos		NA	NA	public	K	K	K	E*
ANSERIFORMES	Anatidae	Anas bahamensis		A	NA	public	K	N	N	A
ANSERIFORMES	Anatidae	Anas georgica		NA	NA	public	N	N	N	A
ANSERIFORMES	Anatidae	Anas andium		NA	NA	NA	N	N	N	NA
ANSERIFORMES	Anatidae	Anas flavirostris		A	NA	public	K	N	N	A
ANSERIFORMES	Anatidae	Netta erythrophthalma		NA	NA	NA	N	N	N	NA
ANSERIFORMES	Anatidae	Netta peposaca		A	NA	public	K	N	N	A
ANSERIFORMES	Anatidae	Nomonyx dominicus		A	NA	public	K	N	K	A
ANSERIFORMES	Anatidae	Oxyura ferruginea		A	NA	public	N	N	K	F
GALLIFORMES	Cracidae	Chamaepetes goudotii		A	K	public	K	N	K	D
GALLIFORMES	Cracidae	Penelope barbata		NA	K	public	N	N	N	D
GALLIFORMES	Cracidae	Penelope montagnii		A	NA	public	K	N	N	D
GALLIFORMES	Cracidae	Penelope jacquacu		A	K	public	K	N	N	E**
GALLIFORMES	Cracidae	Penelope purpurascens		NA	NA	public	K	N	N	D
GALLIFORMES	Cracidae	Penelope albipennis	E	NA	K	public	N	N	N	B
GALLIFORMES	Cracidae	Pipile cumanensis		A	NA	public	K	N	N	F
GALLIFORMES	Cracidae	Aburria aburri		A	K	public	K	N	K	D
GALLIFORMES	Cracidae	Ortalis erythroptera		NA	NA	NA	N	N	N	NA
GALLIFORMES	Cracidae	Ortalis guttata		A	NA	private	K	K	K	NA
GALLIFORMES	Cracidae	Nothocrax urumutum		A	NA	public	K	N	K	D
GALLIFORMES	Cracidae	Crax globulosa		A	NA	public	K	N	N	D
GALLIFORMES	Cracidae	Mitu salvini		A	K	public	K	N	N	D
GALLIFORMES	Cracidae	Mitu tuberosum		A	K	public	K	N	K	D
GALLIFORMES	Cracidae	Pauxi koepckeae	E	A	NA	NA	N	N	N	NA
GALLIFORMES	Odontophoridae	Odontophorus gujanensis		A	NA	public	K	N	K	D
GALLIFORMES	Odontophoridae	Odontophorus speciosus		A	NA	private	K	N	K	NA
GALLIFORMES	Odontophoridae	Odontophorus balliviani		A	NA	private	N	N	K	NA
GALLIFORMES	Odontophoridae	Odontophorus stellatus		A	NA	private	N	N	K	NA
PHOENICOPTERIFORMES	Phoenicopteridae	Phoenicopterus chilensis		NA	NA	public	K	N	N	E*
PHOENICOPTERIFORMES	Phoenicopteridae	Phoenicoparrus andinus		NA	NA	public	K	N	N	D
PHOENICOPTERIFORMES	Phoenicopteridae	Phoenicoparrus jamesi		NA	NA	public	K	N	N	D
PODICIPEDIFORMES	Podicipedidae	Rollandia rolland		A	NA	public	N	N	N	D
PODICIPEDIFORMES	Podicipedidae	Rollandia microptera		NA	NA	private	N	N	N	NA
PODICIPEDIFORMES	Podicipedidae	Tachybaptus dominicus		A	NA	public	N	N	N	D
PODICIPEDIFORMES	Podicipedidae	Podilymbus podiceps		A	NA	public	K	N	K	A
PODICIPEDIFORMES	Podicipedidae	Podiceps major		NA	NA	public	N	N	N	A
PODICIPEDIFORMES	Podicipedidae	Podiceps occipitalis		A	NA	public	N	N	N	D
PODICIPEDIFORMES	Podicipedidae	Podiceps taczanowskii	E	NA	NA	NA	N	N	N	NA
COLUMBIFORMES	Columbidae	Columba livia		A	NA	public	K	K	K	A
COLUMBIFORMES	Columbidae	Patagioenas speciosa		A	NA	public	K	N	K	D
COLUMBIFORMES	Columbidae	Patagioenas picazuro		A	NA	public	K	N	N	B
COLUMBIFORMES	Columbidae	Patagioenas maculosa		NA	NA	public	N	N	N	A
COLUMBIFORMES	Columbidae	Patagioenas fasciata		A	NA	public	K	N	N	D
COLUMBIFORMES	Columbidae	Patagioenas cayennensis		A	NA	public	N	N	N	D
COLUMBIFORMES	Columbidae	Patagioenas oenops	E	A	NA	private	N	N	N	NA
COLUMBIFORMES	Columbidae	Patagioenas plumbea		A	NA	public	N	N	N	D
COLUMBIFORMES	Columbidae	Patagioenas subvinacea		A	NA	public	K	N	N	D
COLUMBIFORMES	Columbidae	Geotrygon saphirina		A	K	public	K	N	N	D
COLUMBIFORMES	Columbidae	Geotrygon montana		A	NA	public	N	N	K	A
COLUMBIFORMES	Columbidae	Geotrygon violacea		A	NA	public	K	N	N	D
COLUMBIFORMES	Columbidae	Leptotila verreauxi		A	K	public	K	N	N	C
COLUMBIFORMES	Columbidae	Leptotila ochraceiventris		NA	NA	private	N	N	N	NA
COLUMBIFORMES	Columbidae	Leptotila rufaxilla		A	NA	public	K	N	K	E*
COLUMBIFORMES	Columbidae	Leptotila pallida		NA	NA	private	N	N	N	NA
COLUMBIFORMES	Columbidae	Zentrygon frenata		A	NA	public	K	N	N	D
COLUMBIFORMES	Columbidae	Zenaida meloda		NA	K	public	N	N	N	D
COLUMBIFORMES	Columbidae	Zenaida auriculata		A	NA	public	K	N	K	A
COLUMBIFORMES	Columbidae	Claravis pretiosa		A	NA	public	K	N	K	B
COLUMBIFORMES	Columbidae	Paraclaravis mondetoura		A	K	public	N	N	N	F
COLUMBIFORMES	Columbidae	Metriopelia ceciliae		A	NA	public	K	N	N	D
COLUMBIFORMES	Columbidae	Metriopelia melanoptera		A	K	public	K	N	N	D
COLUMBIFORMES	Columbidae	Metriopelia aymara		NA	NA	public	K	N	N	A
COLUMBIFORMES	Columbidae	Columbina minuta		A	NA	public	K	N	N	D
COLUMBIFORMES	Columbidae	Columbina talpacoti		A	NA	public	K	N	N	E*
COLUMBIFORMES	Columbidae	Columbina buckleyi		NA	K	public	K	N	N	D
COLUMBIFORMES	Columbidae	Columbina picui		A	NA	public	K	N	N	A
COLUMBIFORMES	Columbidae	Columbina cruziana		NA	K	public	K	N	K	D
CUCULIFORMES	Cuculidae	Guira guira		A	NA	public	N	N	N	A
CUCULIFORMES	Cuculidae	Crotophaga major		A	NA	public	N	N	K	D
CUCULIFORMES	Cuculidae	Crotophaga ani		A	NA	public	K	N	K	A
CUCULIFORMES	Cuculidae	Crotophaga sulcirostris		NA	NA	public	K	N	N	A
CUCULIFORMES	Cuculidae	Tapera naevia		A	NA	public	N	N	N	B
CUCULIFORMES	Cuculidae	Dromococcyx phasianellus		A	NA	public	N	N	N	D
CUCULIFORMES	Cuculidae	Dromococcyx pavoninus		A	NA	private	N	N	N	NA
CUCULIFORMES	Cuculidae	Neomorphus geoffroyi		A	NA	public	K	N	K	F
CUCULIFORMES	Cuculidae	Neomorphus pucheranii		A	NA	NA	N	N	N	NA
CUCULIFORMES	Cuculidae	Coccycua minuta		A	NA	public	N	N	N	A
CUCULIFORMES	Cuculidae	Coccycua cinerea		A	NA	public	N	N	N	D
CUCULIFORMES	Cuculidae	Piaya cayana		A	NA	public	K	N	N	C
CUCULIFORMES	Cuculidae	Piaya melanogaster		A	NA	public	N	N	N	A
CUCULIFORMES	Cuculidae	Coccyzus melacoryphus		A	NA	public	K	N	N	A
CUCULIFORMES	Cuculidae	Coccyzus americanus		A	NA	public	K	N	K	E*
CUCULIFORMES	Cuculidae	Coccyzus erythropthalmus		A	NA	public	K	N	K	D
CUCULIFORMES	Cuculidae	Coccyzus lansbergi		NA	NA	private	N	N	N	NA
CAPRIMULGIFORMES	Steatornithidae	Steatornis caripensis		A	NA	public	K	N	K	F
CAPRIMULGIFORMES	Nyctibiidae	Nyctibius grandis		A	NA	public	K	N	N	D
CAPRIMULGIFORMES	Nyctibiidae	Nyctibius aethereus		A	NA	private	N	N	N	NA
CAPRIMULGIFORMES	Nyctibiidae	Nyctibius griseus		A	NA	public	K	N	N	A
CAPRIMULGIFORMES	Nyctibiidae	Nyctibius maculosus		A	NA	NA	K	N	K	NA
CAPRIMULGIFORMES	Nyctibiidae	Nyctibius leucopterus		A	NA	NA	N	N	N	NA
CAPRIMULGIFORMES	Nyctibiidae	Nyctibius bracteatus		A	NA	public	K	N	N	F
CAPRIMULGIFORMES	Caprimulgidae	Chordeiles nacunda		A	NA	public	N	N	N	A
CAPRIMULGIFORMES	Caprimulgidae	Chordeiles rupestris		A	NA	NA	N	N	N	NA
CAPRIMULGIFORMES	Caprimulgidae	Chordeiles acutipennis		NA	NA	public	K	K	K	A
CAPRIMULGIFORMES	Caprimulgidae	Chordeiles minor		A	NA	public	K	N	K	C
CAPRIMULGIFORMES	Caprimulgidae	Lurocalis semitorquatus		A	NA	public	K	N	N	A
CAPRIMULGIFORMES	Caprimulgidae	Lurocalis rufiventris		A	NA	NA	N	N	N	NA
CAPRIMULGIFORMES	Caprimulgidae	Nyctiprogne leucopyga		A	NA	public	K	N	N	C
CAPRIMULGIFORMES	Caprimulgidae	Nyctipolus nigrescens		A	NA	public	N	N	N	A
CAPRIMULGIFORMES	Caprimulgidae	Systellura longirostris		A	NA	public	N	N	N	D
CAPRIMULGIFORMES	Caprimulgidae	Systellura decussata		NA	NA	NA	N	N	N	NA
CAPRIMULGIFORMES	Caprimulgidae	Nyctidromus albicollis		A	NA	public	K	N	N	C
CAPRIMULGIFORMES	Caprimulgidae	Nyctidromus anthonyi		NA	NA	private	K	N	N	NA
CAPRIMULGIFORMES	Caprimulgidae	Uropsalis segmentata		A	NA	private	K	N	N	NA
CAPRIMULGIFORMES	Caprimulgidae	Uropsalis lyra		A	NA	NA	K	N	N	NA
CAPRIMULGIFORMES	Caprimulgidae	Setopagis parvula		A	NA	public	N	N	N	A
CAPRIMULGIFORMES	Caprimulgidae	Hydropsalis maculicaudus		A	NA	public	K	N	N	D
CAPRIMULGIFORMES	Caprimulgidae	Hydropsalis climacocerca		A	NA	public	K	N	N	D
CAPRIMULGIFORMES	Caprimulgidae	Hydropsalis torquata		A	NA	public	K	N	N	B
CAPRIMULGIFORMES	Caprimulgidae	Nyctiphrynus ocellatus		A	NA	public	K	N	N	D
CAPRIMULGIFORMES	Caprimulgidae	Antrostomus sericocaudatus		A	NA	NA	N	N	N	NA
CAPRIMULGIFORMES	Caprimulgidae	Antrostomus rufus		A	NA	public	K	N	N	D
APODIFORMES	Apodidae	Cypseloides cryptus		A	NA	public	N	N	N	D
APODIFORMES	Apodidae	Cypseloides lemosi		A	NA	NA	N	N	N	NA
APODIFORMES	Apodidae	Streptoprocne rutila		A	NA	public	N	N	N	D
APODIFORMES	Apodidae	Streptoprocne zonaris		A	K	public	K	N	K	C
APODIFORMES	Apodidae	Chaetura cinereiventris		A	NA	public	K	N	K	D
APODIFORMES	Apodidae	Chaetura egregia		A	NA	NA	N	N	N	NA
APODIFORMES	Apodidae	Chaetura pelagica		A	NA	public	K	N	K	A
APODIFORMES	Apodidae	Chaetura chapmani		A	NA	public	K	N	N	D
APODIFORMES	Apodidae	Chaetura brachyura		A	NA	public	N	N	N	E*
APODIFORMES	Apodidae	Aeronautes montivagus		A	NA	NA	N	N	N	NA
APODIFORMES	Apodidae	Aeronautes andecolus		A	NA	public	N	N	N	D
APODIFORMES	Apodidae	Tachornis squamata		A	NA	public	N	N	N	B
APODIFORMES	Apodidae	Panyptila cayennensis		A	NA	private	N	N	N	NA
APODIFORMES	Trochilidae	Topaza pyra		A	NA	public	N	N	N	D
APODIFORMES	Trochilidae	Florisuga mellivora		A	NA	public	K	N	K	E**
APODIFORMES	Trochilidae	Eutoxeres aquila		A	NA	public	N	N	N	C
APODIFORMES	Trochilidae	Eutoxeres condamini		A	K	public	N	N	N	D
APODIFORMES	Trochilidae	Glaucis hirsutus		A	NA	public	K	N	N	C
APODIFORMES	Trochilidae	Threnetes leucurus		A	NA	public	N	N	N	D
APODIFORMES	Trochilidae	Phaethornis atrimentalis		A	NA	NA	N	N	N	NA
APODIFORMES	Trochilidae	Phaethornis griseogularis		A	NA	public	N	N	N	D
APODIFORMES	Trochilidae	Phaethornis ruber		A	NA	public	N	N	N	E**
APODIFORMES	Trochilidae	Phaethornis stuarti		A	NA	public	N	N	N	D
APODIFORMES	Trochilidae	Phaethornis pretrei		A	NA	public	N	N	N	D
APODIFORMES	Trochilidae	Phaethornis hispidus		A	NA	public	K	N	K	C
APODIFORMES	Trochilidae	Phaethornis guy		A	NA	public	N	N	N	C
APODIFORMES	Trochilidae	Phaethornis syrmatophorus		A	NA	public	K	N	K	D
APODIFORMES	Trochilidae	Phaethornis koepckeae	E	A	NA	NA	K	N	N	NA
APODIFORMES	Trochilidae	Phaethornis philippii		A	NA	private	K	N	N	NA
APODIFORMES	Trochilidae	Phaethornis bourcieri		A	NA	public	K	N	N	C
APODIFORMES	Trochilidae	Phaethornis longirostris		NA	NA	public	N	N	N	C
APODIFORMES	Trochilidae	Phaethornis malaris		A	NA	public	K	N	N	E**
APODIFORMES	Trochilidae	Doryfera ludovicae		A	NA	public	N	N	N	C
APODIFORMES	Trochilidae	Doryfera johannae		A	NA	public	N	N	K	C
APODIFORMES	Trochilidae	Schistes geoffroyi		A	K	public	N	N	N	C
APODIFORMES	Trochilidae	Colibri delphinae		A	NA	public	N	N	N	D
APODIFORMES	Trochilidae	Colibri cyanotus		A	NA	public	N	N	K	B
APODIFORMES	Trochilidae	Colibri coruscans		A	NA	public	N	N	N	A
APODIFORMES	Trochilidae	Heliothryx barroti		NA	NA	public	N	N	N	D
APODIFORMES	Trochilidae	Heliothryx auritus		A	NA	public	N	N	N	E**
APODIFORMES	Trochilidae	Polytmus guainumbi		A	NA	public	N	N	N	A
APODIFORMES	Trochilidae	Polytmus theresiae		A	NA	public	N	N	N	A
APODIFORMES	Trochilidae	Chrysolampis mosquitus		A	NA	public	K	N	N	A
APODIFORMES	Trochilidae	Anthracothorax nigricollis		A	NA	public	N	K	K	E**
APODIFORMES	Trochilidae	Heliangelus amethysticollis		A	NA	public	N	N	N	C
APODIFORMES	Trochilidae	Heliangelus micraster		NA	NA	private	N	N	N	NA
APODIFORMES	Trochilidae	Heliangelus viola		A	NA	private	K	N	N	NA
APODIFORMES	Trochilidae	Heliangelus regalis		A	NA	NA	N	N	N	NA
APODIFORMES	Trochilidae	Discosura popelairii		A	NA	NA	N	N	N	NA
APODIFORMES	Trochilidae	Discosura langsdorffi		A	NA	NA	N	N	N	NA
APODIFORMES	Trochilidae	Lophornis delattrei		A	NA	public	N	N	N	D
APODIFORMES	Trochilidae	Lophornis stictolophus		A	NA	NA	N	N	N	NA
APODIFORMES	Trochilidae	Lophornis verreauxii		A	NA	NA	N	N	N	NA
APODIFORMES	Trochilidae	Phlogophilus hemileucurus		A	NA	public	N	N	N	D
APODIFORMES	Trochilidae	Phlogophilus harterti	E	A	NA	private	N	N	N	NA
APODIFORMES	Trochilidae	Adelomyia melanogenys		A	NA	public	K	N	N	C
APODIFORMES	Trochilidae	Aglaiocercus kingii		A	NA	public	K	N	N	D
APODIFORMES	Trochilidae	Polyonymus caroli	E	A	NA	private	N	N	N	NA
APODIFORMES	Trochilidae	Taphrolesbia griseiventris	E	NA	NA	NA	N	N	N	NA
APODIFORMES	Trochilidae	Oreotrochilus estella		A	NA	public	N	N	N	D
APODIFORMES	Trochilidae	Oreotrochilus stolzmanni		A	NA	NA	N	N	N	NA
APODIFORMES	Trochilidae	Oreotrochilus melanogaster	E	NA	NA	public	K	N	N	D
APODIFORMES	Trochilidae	Opisthoprora euryptera		A	NA	public	N	N	N	D
APODIFORMES	Trochilidae	Lesbia victoriae		A	NA	public	N	N	N	D
APODIFORMES	Trochilidae	Lesbia nuna		A	NA	private	K	N	N	NA
APODIFORMES	Trochilidae	Ramphomicron microrhynchum		A	NA	public	N	N	N	D
APODIFORMES	Trochilidae	Chalcostigma ruficeps		A	NA	public	K	N	N	D
APODIFORMES	Trochilidae	Chalcostigma olivaceum		A	NA	NA	N	N	N	NA
APODIFORMES	Trochilidae	Chalcostigma stanleyi		A	NA	NA	N	N	N	NA
APODIFORMES	Trochilidae	Chalcostigma herrani		NA	NA	public	K	N	N	D
APODIFORMES	Trochilidae	Oreonympha nobilis	E	NA	K	public	K	N	N	D
APODIFORMES	Trochilidae	Metallura tyrianthina		A	NA	public	K	N	N	D
APODIFORMES	Trochilidae	Metallura odomae		NA	NA	private	K	N	N	NA
APODIFORMES	Trochilidae	Metallura theresiae	E	A	NA	NA	K	N	N	NA
APODIFORMES	Trochilidae	Metallura eupogon	E	A	NA	private	K	N	K	NA
APODIFORMES	Trochilidae	Metallura aeneocauda		A	NA	NA	K	N	N	NA
APODIFORMES	Trochilidae	Metallura phoebe	E	A	NA	NA	K	N	N	NA
APODIFORMES	Trochilidae	Haplophaedia aureliae		A	NA	public	N	N	N	D
APODIFORMES	Trochilidae	Haplophaedia assimilis		A	NA	NA	N	N	N	NA
APODIFORMES	Trochilidae	Eriocnemis vestita		NA	NA	public	N	N	N	E**
APODIFORMES	Trochilidae	Eriocnemis luciani		A	NA	private	N	N	N	NA
APODIFORMES	Trochilidae	Eriocnemis aline		A	NA	public	N	N	N	D
APODIFORMES	Trochilidae	Loddigesia mirabilis	E	A	NA	NA	N	N	N	NA
APODIFORMES	Trochilidae	Aglaeactis cupripennis		A	K	public	K	N	N	D
APODIFORMES	Trochilidae	Aglaeactis castelnaudii	E	A	NA	NA	N	N	N	NA
APODIFORMES	Trochilidae	Aglaeactis aliciae	E	NA	NA	private	N	N	N	NA
APODIFORMES	Trochilidae	Coeligena coeligena		A	NA	public	K	N	N	D
APODIFORMES	Trochilidae	Coeligena torquata		A	NA	public	K	N	K	C
APODIFORMES	Trochilidae	Coeligena violifer		A	NA	public	N	N	N	D
APODIFORMES	Trochilidae	Coeligena iris		A	NA	private	K	N	N	NA
APODIFORMES	Trochilidae	Coeligena lutetiae		NA	NA	public	N	N	N	D
APODIFORMES	Trochilidae	Lafresnaya lafresnayi		A	K	public	K	N	N	A
APODIFORMES	Trochilidae	Ensifera ensifera		A	K	public	N	N	N	D
APODIFORMES	Trochilidae	Pterophanes cyanopterus		A	NA	public	N	N	N	D
APODIFORMES	Trochilidae	Boissonneaua matthewsii		A	K	public	N	N	N	D
APODIFORMES	Trochilidae	Ocreatus addae		A	NA	NA	N	N	N	NA
APODIFORMES	Trochilidae	Ocreatus peruanus		A	NA	NA	N	N	N	NA
APODIFORMES	Trochilidae	Urochroa leucura		A	NA	NA	N	N	N	NA
APODIFORMES	Trochilidae	Urosticte ruficrissa		A	NA	public	N	N	N	D
APODIFORMES	Trochilidae	Heliodoxa gularis		A	NA	NA	N	N	N	NA
APODIFORMES	Trochilidae	Heliodoxa branickii	E	A	NA	NA	N	N	N	NA
APODIFORMES	Trochilidae	Heliodoxa schreibersii		A	NA	private	N	N	N	NA
APODIFORMES	Trochilidae	Heliodoxa aurescens		A	K	public	K	N	N	D
APODIFORMES	Trochilidae	Heliodoxa rubinoides		A	NA	public	N	N	N	D
APODIFORMES	Trochilidae	Heliodoxa leadbeateri		A	NA	public	N	N	N	D
APODIFORMES	Trochilidae	Patagona gigas		NA	NA	public	N	N	N	D
APODIFORMES	Trochilidae	Heliomaster longirostris		A	NA	public	N	N	K	C
APODIFORMES	Trochilidae	Myrtis fanny		A	NA	private	N	N	N	NA
APODIFORMES	Trochilidae	Eulidia yarrellii		NA	NA	public	N	N	N	D
APODIFORMES	Trochilidae	Rhodopis vesper		NA	NA	NA	N	N	N	NA
APODIFORMES	Trochilidae	Thaumastura cora		NA	NA	public	N	N	N	D
APODIFORMES	Trochilidae	Chaetocercus mulsant		A	NA	public	N	N	N	D
APODIFORMES	Trochilidae	Chaetocercus bombus		A	NA	NA	N	N	N	NA
APODIFORMES	Trochilidae	Myrmia micrura		NA	NA	private	N	N	N	NA
APODIFORMES	Trochilidae	Calliphlox amethystina		A	NA	public	K	N	N	D
APODIFORMES	Trochilidae	Chlorostilbon mellisugus		A	NA	public	N	N	N	C
APODIFORMES	Trochilidae	Chlorostilbon lucidus		NA	NA	public	K	N	K	B
APODIFORMES	Trochilidae	Klais guimeti		A	NA	public	N	N	N	D
APODIFORMES	Trochilidae	Campylopterus largipennis		A	NA	public	N	N	K	C
APODIFORMES	Trochilidae	Campylopterus villaviscensio		A	NA	public	N	N	K	A
APODIFORMES	Trochilidae	Chalybura buffonii		NA	NA	public	N	N	N	C
APODIFORMES	Trochilidae	Thalurania colombica		NA	NA	public	N	N	N	C
APODIFORMES	Trochilidae	Thalurania furcata		A	NA	public	N	N	N	C
APODIFORMES	Trochilidae	Thaumasius baeri		NA	NA	NA	N	N	N	NA
APODIFORMES	Trochilidae	Thaumasius taczanowskii	E	A	NA	NA	N	N	N	NA
APODIFORMES	Trochilidae	Taphrospilus hypostictus		A	NA	NA	N	N	N	NA
APODIFORMES	Trochilidae	Eupetomena macroura		A	NA	public	K	N	N	D
APODIFORMES	Trochilidae	Talaphorus chlorocercus		A	NA	NA	N	N	N	NA
APODIFORMES	Trochilidae	Amazilia tzacatl		NA	NA	public	K	N	K	A
APODIFORMES	Trochilidae	Amazilis amazilia		NA	NA	NA	N	N	N	NA
APODIFORMES	Trochilidae	Uranomitra franciae		A	NA	public	N	N	K	D
APODIFORMES	Trochilidae	Chrysuronia oenone		A	K	public	N	N	K	D
APODIFORMES	Trochilidae	Chionomesa lactea		A	NA	public	N	N	N	A
APODIFORMES	Trochilidae	Chionomesa fimbriata		A	NA	NA	N	N	N	NA
APODIFORMES	Trochilidae	Hylocharis sapphirina		A	NA	public	N	N	K	B
APODIFORMES	Trochilidae	Elliotomyia chionogaster		A	NA	public	N	N	K	A
APODIFORMES	Trochilidae	Elliotomyia viridicauda	E	A	NA	NA	N	N	K	NA
APODIFORMES	Trochilidae	Chlorestes cyanus		A	NA	public	N	N	N	A
APODIFORMES	Trochilidae	Chlorestes julie		NA	NA	NA	N	N	N	NA
APODIFORMES	Trochilidae	Chlorestes notata		A	NA	public	N	N	N	C
OPISTHOCOMIFORMES	Opisthocomidae	Opisthocomus hoazin		A	NA	public	K	N	K	F
GRUIFORMES	Aramidae	Aramus guarauna		A	NA	public	K	N	K	A
GRUIFORMES	Psophiidae	Psophia crepitans		A	NA	public	K	N	K	D
GRUIFORMES	Psophiidae	Psophia leucoptera		A	NA	public	N	N	N	D
GRUIFORMES	Rallidae	Rallus longirostris		NA	NA	public	K	N	K	D
GRUIFORMES	Rallidae	Rallus semiplumbeus		NA	NA	NA	N	N	N	NA
GRUIFORMES	Rallidae	Rallus aequatorialis		A	NA	NA	N	N	N	NA
GRUIFORMES	Rallidae	Porphyrio martinica		A	NA	public	K	N	K	A
GRUIFORMES	Rallidae	Porphyrio flavirostris		A	NA	public	K	N	K	D
GRUIFORMES	Rallidae	Rufirallus castaneiceps		A	NA	NA	N	N	K	NA
GRUIFORMES	Rallidae	Rufirallus viridis		A	NA	NA	N	N	N	NA
GRUIFORMES	Rallidae	Laterallus fasciatus		A	NA	public	K	N	N	D
GRUIFORMES	Rallidae	Laterallus melanophaius		A	NA	private	K	N	K	NA
GRUIFORMES	Rallidae	Laterallus albigularis		NA	NA	public	N	N	N	C
GRUIFORMES	Rallidae	Laterallus exilis		A	NA	public	K	N	N	D
GRUIFORMES	Rallidae	Laterallus jamaicensis		NA	NA	public	K	N	N	D
GRUIFORMES	Rallidae	Micropygia schomburgkii		A	NA	public	N	N	N	D
GRUIFORMES	Rallidae	Mustelirallus albicollis		A	NA	public	N	N	N	D
GRUIFORMES	Rallidae	Neocrex erythrops		A	NA	public	K	N	N	D
GRUIFORMES	Rallidae	Pardirallus maculatus		A	NA	public	K	N	N	D
GRUIFORMES	Rallidae	Pardirallus nigricans		A	NA	public	K	N	N	D
GRUIFORMES	Rallidae	Pardirallus sanguinolentus		NA	NA	public	K	N	N	D
GRUIFORMES	Rallidae	Amaurolimnas concolor		A	NA	public	N	N	N	D
GRUIFORMES	Rallidae	Aramides cajaneus		A	NA	public	K	N	K	A
GRUIFORMES	Rallidae	Aramides axillaris		NA	NA	public	K	N	N	D
GRUIFORMES	Rallidae	Aramides calopterus		A	NA	NA	N	N	N	NA
GRUIFORMES	Rallidae	Porzana carolina		A	NA	public	K	N	K	A
GRUIFORMES	Rallidae	Gallinula galeata		A	NA	public	K	N	N	A
GRUIFORMES	Rallidae	Fulica rufifrons		NA	NA	public	K	N	N	A
GRUIFORMES	Rallidae	Fulica cornuta		NA	NA	public	N	N	N	D
GRUIFORMES	Rallidae	Fulica gigantea		NA	NA	public	N	N	N	D
GRUIFORMES	Rallidae	Fulica armillata		NA	NA	public	K	N	N	B
GRUIFORMES	Rallidae	Fulica ardesiaca		NA	NA	public	K	N	N	D
GRUIFORMES	Rallidae	Fulica leucoptera		NA	NA	public	K	N	N	E*
GRUIFORMES	Heliornithidae	Heliornis fulica		A	NA	public	K	N	K	D
CHARADRIIFORMES	Charadriidae	Pluvialis dominica		A	NA	public	N	N	K	A
CHARADRIIFORMES	Charadriidae	Pluvialis squatarola		NA	NA	public	K	N	K	A
CHARADRIIFORMES	Charadriidae	Oreopholus ruficollis		NA	NA	public	K	N	K	A
CHARADRIIFORMES	Charadriidae	Hoploxypterus cayanus		A	NA	public	N	N	N	D
CHARADRIIFORMES	Charadriidae	Vanellus chilensis		A	NA	public	K	N	K	C
CHARADRIIFORMES	Charadriidae	Vanellus resplendens		A	NA	public	N	N	K	D
CHARADRIIFORMES	Charadriidae	Charadrius modestus		NA	NA	public	K	N	N	A
CHARADRIIFORMES	Charadriidae	Charadrius vociferus		A	K	public	K	N	K	A
CHARADRIIFORMES	Charadriidae	Charadrius semipalmatus		A	K	public	K	K	K	A
CHARADRIIFORMES	Charadriidae	Charadrius wilsonia		NA	NA	public	N	N	N	A
CHARADRIIFORMES	Charadriidae	Charadrius collaris		A	K	public	K	N	N	A
CHARADRIIFORMES	Charadriidae	Charadrius alticola		NA	K	public	N	N	N	A
CHARADRIIFORMES	Charadriidae	Charadrius nivosus		NA	K	public	N	N	N	A
CHARADRIIFORMES	Charadriidae	Phegornis mitchellii		NA	NA	public	K	N	K	D
CHARADRIIFORMES	Haematopodidae	Haematopus palliatus		NA	NA	public	N	N	K	E*
CHARADRIIFORMES	Haematopodidae	Haematopus ater		NA	NA	public	K	N	N	E*
CHARADRIIFORMES	Recurvirostridae	Himantopus mexicanus		A	NA	public	K	N	K	E*
CHARADRIIFORMES	Recurvirostridae	Himantopus melanurus		A	NA	public	N	N	N	E*
CHARADRIIFORMES	Recurvirostridae	Recurvirostra andina		NA	NA	public	N	N	N	E*
CHARADRIIFORMES	Burhinidae	Burhinus superciliaris		NA	NA	public	N	N	N	D
CHARADRIIFORMES	Scolopacidae	Bartramia longicauda		A	NA	public	K	N	K	A
CHARADRIIFORMES	Scolopacidae	Numenius hudsonicus		NA	K	public	K	N	K	D
CHARADRIIFORMES	Scolopacidae	Numenius americanus		NA	NA	public	K	N	K	A
CHARADRIIFORMES	Scolopacidae	Limosa haemastica		A	NA	public	K	N	K	B
CHARADRIIFORMES	Scolopacidae	Limosa fedoa		NA	NA	public	N	N	K	A
CHARADRIIFORMES	Scolopacidae	Arenaria interpres		A	NA	public	K	N	N	A
CHARADRIIFORMES	Scolopacidae	Calidris canutus		NA	NA	public	K	N	K	A
CHARADRIIFORMES	Scolopacidae	Calidris virgata		NA	NA	public	N	N	N	A
CHARADRIIFORMES	Scolopacidae	Calidris himantopus		A	NA	public	K	N	K	A
CHARADRIIFORMES	Scolopacidae	Calidris ferruginea		NA	NA	public	K	N	K	A
CHARADRIIFORMES	Scolopacidae	Calidris alba		A	NA	public	K	N	K	A
CHARADRIIFORMES	Scolopacidae	Calidris bairdii		A	NA	public	K	N	K	A
CHARADRIIFORMES	Scolopacidae	Calidris minutilla		A	NA	public	K	N	K	A
CHARADRIIFORMES	Scolopacidae	Calidris fuscicollis		A	NA	public	K	N	K	A
CHARADRIIFORMES	Scolopacidae	Calidris subruficollis		A	NA	public	K	N	K	A
CHARADRIIFORMES	Scolopacidae	Calidris melanotos		A	NA	public	K	N	K	A
CHARADRIIFORMES	Scolopacidae	Calidris pusilla		A	NA	public	K	N	K	A
CHARADRIIFORMES	Scolopacidae	Calidris mauri		A	K	public	K	N	K	A
CHARADRIIFORMES	Scolopacidae	Limnodromus griseus		A	K	public	K	N	K	A
CHARADRIIFORMES	Scolopacidae	Gallinago imperialis		A	NA	public	K	N	K	D
CHARADRIIFORMES	Scolopacidae	Gallinago jamesoni		NA	NA	NA	N	N	N	NA
CHARADRIIFORMES	Scolopacidae	Gallinago nobilis		NA	NA	NA	N	N	N	NA
CHARADRIIFORMES	Scolopacidae	Gallinago undulata		NA	NA	public	N	N	N	D
CHARADRIIFORMES	Scolopacidae	Gallinago paraguaiae		A	NA	public	K	N	K	A
CHARADRIIFORMES	Scolopacidae	Gallinago andina		NA	NA	private	N	N	N	NA
CHARADRIIFORMES	Scolopacidae	Phalaropus tricolor		A	NA	public	K	N	K	B
CHARADRIIFORMES	Scolopacidae	Phalaropus lobatus		NA	K	public	K	N	K	A
CHARADRIIFORMES	Scolopacidae	Phalaropus fulicarius		NA	NA	public	K	N	K	A
CHARADRIIFORMES	Scolopacidae	Actitis macularius		A	NA	public	K	N	K	A
CHARADRIIFORMES	Scolopacidae	Tringa solitaria		A	NA	public	K	N	K	C
CHARADRIIFORMES	Scolopacidae	Tringa incana		NA	NA	public	K	N	K	A
CHARADRIIFORMES	Scolopacidae	Tringa melanoleuca		A	NA	public	K	N	K	A
CHARADRIIFORMES	Scolopacidae	Tringa semipalmata		NA	NA	public	K	N	K	A
CHARADRIIFORMES	Scolopacidae	Tringa flavipes		A	NA	public	K	N	K	A
CHARADRIIFORMES	Thinocoridae	Attagis gayi		A	NA	public	K	N	K	C
CHARADRIIFORMES	Thinocoridae	Thinocorus orbignyianus		NA	NA	public	K	N	K	A
CHARADRIIFORMES	Thinocoridae	Thinocorus rumicivorus		NA	NA	public	K	N	K	B
CHARADRIIFORMES	Jacanidae	Jacana jacana		A	NA	public	K	N	K	E*
CHARADRIIFORMES	Stercorariidae	Stercorarius chilensis		NA	NA	public	K	N	K	D
CHARADRIIFORMES	Stercorariidae	Stercorarius maccormicki		NA	NA	public	K	N	K	E*
CHARADRIIFORMES	Stercorariidae	Stercorarius pomarinus		NA	NA	public	K	N	K	E*
CHARADRIIFORMES	Stercorariidae	Stercorarius parasiticus		NA	NA	public	K	N	K	A
CHARADRIIFORMES	Stercorariidae	Stercorarius longicaudus		NA	NA	public	K	N	K	A
CHARADRIIFORMES	Laridae	Rynchops niger		A	NA	public	K	N	K	A
CHARADRIIFORMES	Laridae	Creagrus furcatus		NA	NA	public	K	N	K	D
CHARADRIIFORMES	Laridae	Rissa tridactyla		NA	NA	public	K	N	K	A
CHARADRIIFORMES	Laridae	Xema sabini		NA	NA	public	K	N	K	A
CHARADRIIFORMES	Laridae	Chroicocephalus serranus		A	NA	public	K	N	N	D
CHARADRIIFORMES	Laridae	Chroicocephalus maculipennis		NA	NA	public	K	N	N	E*
CHARADRIIFORMES	Laridae	Chroicocephalus cirrocephalus		NA	NA	public	K	N	N	E*
CHARADRIIFORMES	Laridae	Leucophaeus modestus		NA	NA	public	K	N	N	B
CHARADRIIFORMES	Laridae	Leucophaeus atricilla		A	NA	public	K	N	K	E*
CHARADRIIFORMES	Laridae	Leucophaeus pipixcan		A	NA	public	K	N	N	E*
CHARADRIIFORMES	Laridae	Larus belcheri		NA	NA	public	K	N	N	D
CHARADRIIFORMES	Laridae	Larus dominicanus		NA	NA	public	K	N	K	E*
CHARADRIIFORMES	Laridae	Larus smithsonianus		NA	NA	public	K	N	N	E*
CHARADRIIFORMES	Laridae	Anous minutus		NA	NA	public	K	N	K	E*
CHARADRIIFORMES	Laridae	Onychoprion fuscatus		NA	NA	public	K	N	K	A
CHARADRIIFORMES	Laridae	Sternula antillarum		NA	NA	public	K	N	K	A
CHARADRIIFORMES	Laridae	Sternula superciliaris		A	NA	public	K	N	K	A
CHARADRIIFORMES	Laridae	Sternula lorata		NA	NA	NA	N	N	N	NA
CHARADRIIFORMES	Laridae	Phaetusa simplex		A	NA	public	K	N	K	A
CHARADRIIFORMES	Laridae	Gelochelidon nilotica		NA	NA	public	K	N	K	C
CHARADRIIFORMES	Laridae	Larosterna inca		NA	NA	public	K	N	K	D
CHARADRIIFORMES	Laridae	Chlidonias niger		A	NA	public	K	N	K	A
CHARADRIIFORMES	Laridae	Sterna hirundo		A	NA	public	K	N	K	A
CHARADRIIFORMES	Laridae	Sterna paradisaea		NA	NA	public	K	N	K	A
CHARADRIIFORMES	Laridae	Sterna hirundinacea		NA	NA	public	K	N	K	A
CHARADRIIFORMES	Laridae	Sterna trudeaui		NA	NA	public	K	N	K	A
CHARADRIIFORMES	Laridae	Thalasseus acuflavidus		NA	NA	public	N	N	N	D
CHARADRIIFORMES	Laridae	Thalasseus elegans		NA	NA	public	K	N	K	A
CHARADRIIFORMES	Laridae	Thalasseus maximus		NA	NA	public	K	N	K	E*
EURYPYGIFORMES	Eurypygidae	Eurypyga helias		A	K	public	K	N	K	C
PHAETHONTIFORMES	Phaethontidae	Phaethon aethereus		NA	NA	public	N	N	K	D
SPHENISCIFORMES	Spheniscidae	Spheniscus humboldti		NA	K	public	K	N	K	D
SPHENISCIFORMES	Spheniscidae	Spheniscus magellanicus		NA	NA	public	K	N	K	E*
PROCELLARIIFORMES	Diomedeidae	Phoebastria irrorata		NA	NA	NA	K	N	N	NA
PROCELLARIIFORMES	Diomedeidae	Diomedea exulans		NA	NA	public	K	N	K	A
PROCELLARIIFORMES	Diomedeidae	Diomedea epomophora		NA	NA	public	K	N	K	A
PROCELLARIIFORMES	Diomedeidae	Diomedea sanfordi		NA	NA	private	N	N	N	NA
PROCELLARIIFORMES	Diomedeidae	Thalassarche melanophris		NA	NA	public	K	N	N	E*
PROCELLARIIFORMES	Diomedeidae	Thalassarche bulleri		NA	NA	public	K	N	K	E*
PROCELLARIIFORMES	Diomedeidae	Thalassarche salvini		NA	NA	private	K	N	N	NA
PROCELLARIIFORMES	Diomedeidae	Thalassarche eremita		NA	NA	private	K	N	N	NA
PROCELLARIIFORMES	Oceanitidae	Fregetta tropica		NA	NA	public	K	N	K	D
PROCELLARIIFORMES	Oceanitidae	Oceanites oceanicus		NA	NA	public	K	N	N	C
PROCELLARIIFORMES	Oceanitidae	Oceanites gracilis		NA	NA	private	N	N	N	NA
PROCELLARIIFORMES	Hydrobatidae	Pelagodroma marina		NA	NA	public	K	N	K	C
PROCELLARIIFORMES	Hydrobatidae	Oceanodroma microsoma		NA	NA	public	K	N	N	F
PROCELLARIIFORMES	Hydrobatidae	Oceanodroma tethys		NA	NA	public	K	N	N	D
PROCELLARIIFORMES	Hydrobatidae	Oceanodroma leucorhoa		NA	NA	public	K	N	N	A
PROCELLARIIFORMES	Hydrobatidae	Oceanodroma markhami		NA	NA	private	K	N	N	NA
PROCELLARIIFORMES	Hydrobatidae	Oceanodroma hornbyi		NA	NA	private	K	N	N	NA
PROCELLARIIFORMES	Hydrobatidae	Oceanodroma melania		NA	NA	public	K	N	N	F
PROCELLARIIFORMES	Procellariidae	Macronectes giganteus		NA	NA	public	K	N	K	E*
PROCELLARIIFORMES	Procellariidae	Macronectes halli		NA	NA	public	K	N	N	E*
PROCELLARIIFORMES	Procellariidae	Fulmarus glacialoides		NA	NA	public	K	N	N	D
PROCELLARIIFORMES	Procellariidae	Daption capense		NA	NA	public	K	N	K	A
PROCELLARIIFORMES	Procellariidae	Pterodroma cookii		NA	NA	public	K	N	K	A
PROCELLARIIFORMES	Procellariidae	Pterodroma nigripennis		NA	NA	public	K	N	N	B
PROCELLARIIFORMES	Procellariidae	Pterodroma defilippiana		NA	NA	NA	K	N	N	NA
PROCELLARIIFORMES	Procellariidae	Pterodroma ultima		NA	NA	public	K	N	N	D
PROCELLARIIFORMES	Procellariidae	Pterodroma neglecta		NA	NA	public	K	N	N	E*
PROCELLARIIFORMES	Procellariidae	Pterodroma phaeopygia		NA	NA	NA	K	N	N	NA
PROCELLARIIFORMES	Procellariidae	Pachyptila vittata		NA	NA	public	K	N	K	D
PROCELLARIIFORMES	Procellariidae	Pachyptila desolata		NA	NA	public	K	N	N	D
PROCELLARIIFORMES	Procellariidae	Pachyptila belcheri		NA	NA	public	K	N	N	D
PROCELLARIIFORMES	Procellariidae	Procellaria cinerea		NA	NA	public	K	N	N	A
PROCELLARIIFORMES	Procellariidae	Procellaria aequinoctialis		NA	NA	public	K	N	K	B
PROCELLARIIFORMES	Procellariidae	Procellaria parkinsoni		NA	NA	public	K	N	N	B
PROCELLARIIFORMES	Procellariidae	Procellaria westlandica		NA	NA	public	K	N	K	A
PROCELLARIIFORMES	Procellariidae	Ardenna bulleri		NA	NA	public	K	N	N	A
PROCELLARIIFORMES	Procellariidae	Ardenna grisea		NA	NA	public	K	N	K	A
PROCELLARIIFORMES	Procellariidae	Ardenna creatopus		NA	NA	public	K	N	N	D
PROCELLARIIFORMES	Procellariidae	Puffinus subalaris		NA	NA	NA	N	N	N	NA
PROCELLARIIFORMES	Procellariidae	Puffinus puffinus		NA	NA	public	K	N	N	A
PROCELLARIIFORMES	Procellariidae	Pelecanoides garnotii		NA	NA	private	K	N	N	NA
CICONIIFORMES	Ciconiidae	Ciconia maguari		A	NA	public	K	N	K	A
CICONIIFORMES	Ciconiidae	Jabiru mycteria		A	NA	public	N	N	N	D
CICONIIFORMES	Ciconiidae	Mycteria americana		A	NA	public	K	N	K	A
SULIFORMES	Fregatidae	Fregata magnificens		NA	NA	public	K	N	K	D
SULIFORMES	Fregatidae	Fregata minor		NA	NA	public	K	N	K	A
SULIFORMES	Sulidae	Morus capensis		NA	NA	public	N	N	N	D
SULIFORMES	Sulidae	Sula nebouxii		NA	NA	public	K	K	K	D
SULIFORMES	Sulidae	Sula variegata		NA	NA	private	K	N	N	NA
SULIFORMES	Sulidae	Sula dactylatra		NA	NA	public	K	N	K	A
SULIFORMES	Sulidae	Sula granti		NA	NA	public	K	N	N	D
SULIFORMES	Sulidae	Sula sula		NA	NA	public	K	N	K	A
SULIFORMES	Sulidae	Sula leucogaster		NA	NA	public	K	N	K	A
SULIFORMES	Anhingidae	Anhinga anhinga		A	NA	public	K	N	K	A
SULIFORMES	Phalacrocoracidae	Phalacrocorax gaimardi		NA	NA	public	N	N	K	D
SULIFORMES	Phalacrocoracidae	Phalacrocorax brasilianus		A	NA	public	N	N	K	A
SULIFORMES	Phalacrocoracidae	Leucocarbo bougainvillii		NA	NA	public	N	N	K	D
PELECANIFORMES	Pelecanidae	Pelecanus occidentalis		NA	NA	public	K	N	K	D
PELECANIFORMES	Pelecanidae	Pelecanus thagus		NA	NA	public	N	N	K	D
PELECANIFORMES	Ardeidae	Tigrisoma lineatum		A	NA	public	N	N	N	D
PELECANIFORMES	Ardeidae	Tigrisoma fasciatum		A	K	public	K	N	K	D
PELECANIFORMES	Ardeidae	Tigrisoma mexicanum		NA	NA	private	N	N	N	NA
PELECANIFORMES	Ardeidae	Agamia agami		A	NA	public	N	N	N	D
PELECANIFORMES	Ardeidae	Cochlearius cochlearius		A	NA	public	K	N	N	D
PELECANIFORMES	Ardeidae	Zebrilus undulatus		A	NA	public	N	N	N	D
PELECANIFORMES	Ardeidae	Ixobrychus exilis		A	NA	public	N	N	N	A
PELECANIFORMES	Ardeidae	Ixobrychus involucris		A	NA	public	N	N	N	D
PELECANIFORMES	Ardeidae	Nycticorax nycticorax		A	NA	public	K	N	K	C
PELECANIFORMES	Ardeidae	Nyctanassa violacea		NA	NA	public	K	N	K	A
PELECANIFORMES	Ardeidae	Butorides striata		A	NA	public	K	N	N	E*
PELECANIFORMES	Ardeidae	Bubulcus ibis		A	NA	public	K	N	K	A
PELECANIFORMES	Ardeidae	Ardea cocoi		A	NA	public	N	N	N	A
PELECANIFORMES	Ardeidae	Ardea alba		A	NA	public	K	N	K	C
PELECANIFORMES	Ardeidae	Syrigma sibilatrix		A	NA	public	N	N	N	A
PELECANIFORMES	Ardeidae	Pilherodius pileatus		A	NA	public	N	N	N	D
PELECANIFORMES	Ardeidae	Egretta tricolor		NA	NA	public	N	N	N	A
PELECANIFORMES	Ardeidae	Egretta rufescens		NA	NA	public	N	N	N	D
PELECANIFORMES	Ardeidae	Egretta thula		A	NA	public	N	N	N	A
PELECANIFORMES	Ardeidae	Egretta caerulea		A	NA	public	N	N	N	A
PELECANIFORMES	Threskiornithidae	Eudocimus albus		A	NA	public	K	N	K	E*
PELECANIFORMES	Threskiornithidae	Eudocimus ruber		A	NA	public	K	N	N	D
PELECANIFORMES	Threskiornithidae	Plegadis ridgwayi		A	NA	NA	N	N	N	NA
PELECANIFORMES	Threskiornithidae	Mesembrinibis cayennensis		A	NA	public	K	N	N	D
PELECANIFORMES	Threskiornithidae	Phimosus infuscatus		A	NA	public	N	N	N	A
PELECANIFORMES	Threskiornithidae	Theristicus caudatus		A	NA	public	K	N	N	D
PELECANIFORMES	Threskiornithidae	Theristicus branickii		NA	NA	NA	N	N	N	NA
PELECANIFORMES	Threskiornithidae	Theristicus melanopis		NA	NA	public	N	N	N	A
PELECANIFORMES	Threskiornithidae	Platalea ajaja		A	NA	public	K	N	K	A
ACCIPITRIFORMES	Cathartidae	Sarcoramphus papa		A	NA	public	K	N	N	D
ACCIPITRIFORMES	Cathartidae	Vultur gryphus		NA	NA	public	K	N	K	D
ACCIPITRIFORMES	Cathartidae	Coragyps atratus		A	NA	public	K	N	K	A
ACCIPITRIFORMES	Cathartidae	Cathartes aura		A	NA	public	K	N	K	A
ACCIPITRIFORMES	Cathartidae	Cathartes burrovianus		A	NA	public	K	N	N	A
ACCIPITRIFORMES	Cathartidae	Cathartes melambrotus		A	NA	public	K	N	N	A
ACCIPITRIFORMES	Pandionidae	Pandion haliaetus		A	NA	public	K	N	K	C
ACCIPITRIFORMES	Accipitridae	Elanus leucurus		A	NA	public	K	N	N	A
ACCIPITRIFORMES	Accipitridae	Gampsonyx swainsonii		A	NA	public	N	N	K	A
ACCIPITRIFORMES	Accipitridae	Chondrohierax uncinatus		A	NA	public	K	N	N	D
ACCIPITRIFORMES	Accipitridae	Leptodon cayanensis		A	NA	public	K	N	N	D
ACCIPITRIFORMES	Accipitridae	Elanoides forficatus		A	NA	public	K	N	K	D
ACCIPITRIFORMES	Accipitridae	Morphnus guianensis		A	NA	private	K	N	N	NA
ACCIPITRIFORMES	Accipitridae	Harpia harpyja		A	NA	public	K	N	N	D
ACCIPITRIFORMES	Accipitridae	Spizaetus tyrannus		A	NA	public	K	N	N	D
ACCIPITRIFORMES	Accipitridae	Spizaetus melanoleucus		A	NA	public	K	N	N	D
ACCIPITRIFORMES	Accipitridae	Spizaetus ornatus		A	NA	public	K	N	N	D
ACCIPITRIFORMES	Accipitridae	Spizaetus isidori		A	NA	public	K	N	N	D
ACCIPITRIFORMES	Accipitridae	Busarellus nigricollis		A	K	public	K	N	K	D
ACCIPITRIFORMES	Accipitridae	Rostrhamus sociabilis		A	NA	public	K	N	K	A
ACCIPITRIFORMES	Accipitridae	Helicolestes hamatus		A	NA	NA	N	N	N	NA
ACCIPITRIFORMES	Accipitridae	Harpagus bidentatus		A	NA	public	N	N	N	C
ACCIPITRIFORMES	Accipitridae	Ictinia mississippiensis		A	NA	public	K	N	K	A
ACCIPITRIFORMES	Accipitridae	Ictinia plumbea		A	NA	public	K	N	K	A
ACCIPITRIFORMES	Accipitridae	Circus cinereus		A	NA	public	N	N	N	D
ACCIPITRIFORMES	Accipitridae	Circus buffoni		A	NA	public	N	N	N	A
ACCIPITRIFORMES	Accipitridae	Accipiter poliogaster		A	NA	public	N	N	N	D
ACCIPITRIFORMES	Accipitridae	Accipiter superciliosus		A	NA	public	N	N	K	A
ACCIPITRIFORMES	Accipitridae	Accipiter collaris		A	NA	public	N	N	N	D
ACCIPITRIFORMES	Accipitridae	Accipiter bicolor		A	NA	public	K	N	N	C
ACCIPITRIFORMES	Accipitridae	Accipiter ventralis		NA	NA	private	N	N	N	NA
ACCIPITRIFORMES	Accipitridae	Accipiter erythronemius		NA	NA	public	N	N	N	D
ACCIPITRIFORMES	Accipitridae	Geranospiza caerulescens		A	NA	public	K	N	K	C
ACCIPITRIFORMES	Accipitridae	Buteogallus schistaceus		A	NA	NA	K	N	K	NA
ACCIPITRIFORMES	Accipitridae	Buteogallus anthracinus		NA	NA	public	K	N	K	E*
ACCIPITRIFORMES	Accipitridae	Buteogallus meridionalis		A	NA	public	K	N	K	A
ACCIPITRIFORMES	Accipitridae	Buteogallus urubitinga		A	NA	public	K	N	K	A
ACCIPITRIFORMES	Accipitridae	Buteogallus solitarius		A	NA	public	N	N	N	D
ACCIPITRIFORMES	Accipitridae	Morphnarchus princeps		A	NA	public	K	N	K	D
ACCIPITRIFORMES	Accipitridae	Rupornis magnirostris		A	NA	public	K	N	K	A
ACCIPITRIFORMES	Accipitridae	Parabuteo unicinctus		A	NA	public	K	N	K	D
ACCIPITRIFORMES	Accipitridae	Parabuteo leucorrhous		A	NA	public	K	N	K	D
ACCIPITRIFORMES	Accipitridae	Geranoaetus albicaudatus		A	NA	public	K	N	K	A
ACCIPITRIFORMES	Accipitridae	Geranoaetus polyosoma		A	NA	public	N	N	N	D
ACCIPITRIFORMES	Accipitridae	Geranoaetus melanoleucus		NA	NA	public	K	N	K	D
ACCIPITRIFORMES	Accipitridae	Pseudastur albicollis		A	NA	public	K	N	K	D
ACCIPITRIFORMES	Accipitridae	Pseudastur occidentalis		NA	NA	NA	K	N	K	NA
ACCIPITRIFORMES	Accipitridae	Leucopternis melanops		A	NA	public	K	N	K	D
ACCIPITRIFORMES	Accipitridae	Leucopternis kuhli		A	NA	public	K	N	K	D
ACCIPITRIFORMES	Accipitridae	Buteo nitidus		A	NA	public	K	N	K	D
ACCIPITRIFORMES	Accipitridae	Buteo platypterus		A	NA	public	K	N	K	A
ACCIPITRIFORMES	Accipitridae	Buteo albigula		A	NA	private	K	N	K	NA
ACCIPITRIFORMES	Accipitridae	Buteo brachyurus		A	NA	public	K	N	K	E*
ACCIPITRIFORMES	Accipitridae	Buteo swainsoni		A	NA	public	K	N	K	D
ACCIPITRIFORMES	Accipitridae	Buteo albonotatus		A	NA	public	K	N	K	E*
STRIGIFORMES	Tytonidae	Tyto furcata		A	NA	public	K	N	N	D
STRIGIFORMES	Strigidae	Megascops albogularis		A	K	public	K	N	N	D
STRIGIFORMES	Strigidae	Megascops choliba		A	NA	public	K	N	N	A
STRIGIFORMES	Strigidae	Megascops koepckeae		A	K	public	K	N	N	D
STRIGIFORMES	Strigidae	Megascops ingens		A	K	public	K	N	N	D
STRIGIFORMES	Strigidae	Megascops petersoni		A	K	public	N	N	N	D
STRIGIFORMES	Strigidae	Megascops marshalli		A	K	public	K	N	N	D
STRIGIFORMES	Strigidae	Megascops centralis		A	NA	NA	N	N	N	NA
STRIGIFORMES	Strigidae	Megascops roraimae		A	NA	NA	N	N	N	NA
STRIGIFORMES	Strigidae	Megascops roboratus		NA	NA	public	N	N	N	D
STRIGIFORMES	Strigidae	Megascops watsonii		A	K	public	K	N	N	D
STRIGIFORMES	Strigidae	Lophostrix cristata		A	NA	public	K	N	N	D
STRIGIFORMES	Strigidae	Pulsatrix perspicillata		A	NA	public	K	N	N	C
STRIGIFORMES	Strigidae	Pulsatrix melanota		A	NA	NA	N	N	N	NA
STRIGIFORMES	Strigidae	Bubo virginianus		A	NA	public	K	K	K	C
STRIGIFORMES	Strigidae	Bubo magellanicus		A	NA	public	K	N	N	D
STRIGIFORMES	Strigidae	Strix virgata		A	NA	public	N	N	N	C
STRIGIFORMES	Strigidae	Strix nigrolineata		NA	NA	public	N	N	N	D
STRIGIFORMES	Strigidae	Strix huhula		A	NA	private	N	N	N	NA
STRIGIFORMES	Strigidae	Strix albitarsis		A	NA	private	N	N	N	NA
STRIGIFORMES	Strigidae	Glaucidium jardinii		A	NA	public	K	N	N	C
STRIGIFORMES	Strigidae	Glaucidium bolivianum		A	NA	NA	K	N	N	NA
STRIGIFORMES	Strigidae	Glaucidium parkeri		A	NA	NA	N	N	N	NA
STRIGIFORMES	Strigidae	Glaucidium hardyi		A	NA	public	K	N	N	D
STRIGIFORMES	Strigidae	Glaucidium brasilianum		A	NA	public	K	N	N	C
STRIGIFORMES	Strigidae	Glaucidium peruanum		A	K	public	K	N	N	D
STRIGIFORMES	Strigidae	Xenoglaux loweryi	E	A	NA	private	N	N	N	NA
STRIGIFORMES	Strigidae	Athene cunicularia		A	NA	public	K	N	K	C
STRIGIFORMES	Strigidae	Aegolius harrisii		A	NA	public	K	N	N	D
STRIGIFORMES	Strigidae	Asio clamator		A	NA	public	K	N	N	A
STRIGIFORMES	Strigidae	Asio stygius		A	NA	public	N	N	N	A
STRIGIFORMES	Strigidae	Asio flammeus		NA	NA	public	K	N	K	C
TROGONIFORMES	Trogonidae	Pharomachrus pavoninus		A	NA	NA	N	N	K	NA
TROGONIFORMES	Trogonidae	Pharomachrus auriceps		A	NA	public	K	N	K	D
TROGONIFORMES	Trogonidae	Pharomachrus antisianus		A	NA	private	K	N	K	NA
TROGONIFORMES	Trogonidae	Trogon mesurus		NA	NA	NA	N	N	N	NA
TROGONIFORMES	Trogonidae	Trogon melanurus		A	NA	public	K	N	K	C
TROGONIFORMES	Trogonidae	Trogon viridis		A	NA	public	K	N	K	A
TROGONIFORMES	Trogonidae	Trogon caligatus		A	NA	NA	N	N	K	NA
TROGONIFORMES	Trogonidae	Trogon ramonianus		A	NA	NA	N	N	N	NA
TROGONIFORMES	Trogonidae	Trogon curucui		A	NA	public	K	N	K	D
TROGONIFORMES	Trogonidae	Trogon rufus		A	NA	public	K	N	K	C
TROGONIFORMES	Trogonidae	Trogon collaris		A	NA	public	K	K	K	C
TROGONIFORMES	Trogonidae	Trogon personatus		A	NA	public	K	N	K	C
CORACIIFORMES	Momotidae	Electron platyrhynchum		A	NA	public	N	N	N	D
CORACIIFORMES	Momotidae	Baryphthengus martii		A	NA	public	K	N	N	C
CORACIIFORMES	Momotidae	Momotus subrufescens		NA	NA	NA	N	N	N	NA
CORACIIFORMES	Momotidae	Momotus momota		A	NA	public	K	N	K	C
CORACIIFORMES	Momotidae	Momotus aequatorialis		A	NA	private	N	N	N	NA
CORACIIFORMES	Alcedinidae	Megaceryle torquata		A	K	public	K	N	N	A
CORACIIFORMES	Alcedinidae	Chloroceryle amazona		A	NA	public	N	N	N	A
CORACIIFORMES	Alcedinidae	Chloroceryle aenea		A	NA	public	K	N	N	C
CORACIIFORMES	Alcedinidae	Chloroceryle americana		A	NA	public	K	N	K	C
CORACIIFORMES	Alcedinidae	Chloroceryle inda		A	NA	public	N	N	N	A
PICIFORMES	Galbulidae	Galbalcyrhynchus leucotis		A	NA	NA	N	N	N	NA
PICIFORMES	Galbulidae	Galbalcyrhynchus purusianus		A	NA	private	N	N	N	NA
PICIFORMES	Galbulidae	Brachygalba albogularis		A	NA	public	K	N	N	D
PICIFORMES	Galbulidae	Brachygalba lugubris		A	NA	public	N	N	N	D
PICIFORMES	Galbulidae	Galbula albirostris		A	NA	public	K	N	N	C
PICIFORMES	Galbulidae	Galbula cyanicollis		A	NA	private	K	N	N	NA
PICIFORMES	Galbulidae	Galbula tombacea		A	NA	NA	N	N	N	NA
PICIFORMES	Galbulidae	Galbula cyanescens		A	NA	private	N	N	N	NA
PICIFORMES	Galbulidae	Galbula chalcothorax		A	NA	private	K	N	N	NA
PICIFORMES	Galbulidae	Galbula leucogastra		A	NA	public	K	N	N	A
PICIFORMES	Galbulidae	Galbula dea		A	NA	public	K	N	N	C
PICIFORMES	Galbulidae	Jacamerops aureus		A	NA	public	N	N	N	C
PICIFORMES	Bucconidae	Notharchus hyperrhynchus		A	NA	NA	N	N	N	NA
PICIFORMES	Bucconidae	Notharchus ordii		A	NA	NA	N	N	N	NA
PICIFORMES	Bucconidae	Notharchus tectus		A	NA	public	N	N	N	C
PICIFORMES	Bucconidae	Bucco macrodactylus		A	NA	public	K	N	N	D
PICIFORMES	Bucconidae	Bucco tamatia		A	NA	public	N	N	N	D
PICIFORMES	Bucconidae	Bucco capensis		A	NA	public	K	N	N	D
PICIFORMES	Bucconidae	Nystalus radiatus		NA	NA	public	N	N	N	D
PICIFORMES	Bucconidae	Nystalus obamai		A	NA	private	K	N	N	NA
PICIFORMES	Bucconidae	Nystalus striolatus		A	NA	public	K	N	N	D
PICIFORMES	Bucconidae	Nystalus chacuru		A	NA	public	N	N	N	D
PICIFORMES	Bucconidae	Malacoptila fusca		A	NA	public	K	N	N	D
PICIFORMES	Bucconidae	Malacoptila semicincta		A	NA	private	K	N	K	NA
PICIFORMES	Bucconidae	Malacoptila rufa		A	NA	public	K	N	N	C
PICIFORMES	Bucconidae	Malacoptila panamensis		NA	NA	public	N	N	N	C
PICIFORMES	Bucconidae	Malacoptila fulvogularis		A	NA	public	N	N	N	D
PICIFORMES	Bucconidae	Micromonacha lanceolata		A	NA	private	N	N	N	NA
PICIFORMES	Bucconidae	Nonnula rubecula		A	NA	public	K	N	N	D
PICIFORMES	Bucconidae	Nonnula sclateri		A	NA	private	N	N	N	NA
PICIFORMES	Bucconidae	Nonnula brunnea		A	NA	NA	N	N	N	NA
PICIFORMES	Bucconidae	Nonnula ruficapilla		A	NA	private	N	N	N	NA
PICIFORMES	Bucconidae	Hapaloptila castanea		A	NA	NA	N	N	N	NA
PICIFORMES	Bucconidae	Monasa nigrifrons		A	NA	public	N	N	N	D
PICIFORMES	Bucconidae	Monasa morphoeus		A	NA	public	N	N	N	A
PICIFORMES	Bucconidae	Monasa flavirostris		A	NA	private	N	N	N	NA
PICIFORMES	Bucconidae	Chelidoptera tenebrosa		A	NA	public	N	N	N	A
PICIFORMES	Capitonidae	Capito aurovirens		A	NA	public	N	N	N	D
PICIFORMES	Capitonidae	Capito wallacei	E	A	K	public	K	N	N	D
PICIFORMES	Capitonidae	Capito auratus		A	K	public	N	N	N	D
PICIFORMES	Capitonidae	Capito fitzpatricki		NA	K	public	K	N	N	D
PICIFORMES	Capitonidae	Eubucco richardsoni		A	NA	private	K	N	N	NA
PICIFORMES	Capitonidae	Eubucco tucinkae		A	K	public	K	N	N	D
PICIFORMES	Capitonidae	Eubucco bourcierii		NA	NA	public	K	N	N	D
PICIFORMES	Capitonidae	Eubucco versicolor		A	NA	private	N	N	N	NA
PICIFORMES	Ramphastidae	Ramphastos toco		A	NA	public	K	N	K	A
PICIFORMES	Ramphastidae	Ramphastos ambiguus		A	NA	public	N	N	K	D
PICIFORMES	Ramphastidae	Ramphastos tucanus		A	NA	public	K	N	K	B
PICIFORMES	Ramphastidae	Ramphastos brevis		NA	NA	NA	N	N	K	NA
PICIFORMES	Ramphastidae	Ramphastos vitellinus		A	NA	public	K	N	K	A
PICIFORMES	Ramphastidae	Aulacorhynchus albivitta		A	NA	NA	N	N	N	NA
PICIFORMES	Ramphastidae	Aulacorhynchus atrogularis		A	K	public	K	N	N	D
PICIFORMES	Ramphastidae	Aulacorhynchus derbianus		A	NA	public	K	N	N	D
PICIFORMES	Ramphastidae	Aulacorhynchus huallagae	E	A	NA	NA	N	N	N	NA
PICIFORMES	Ramphastidae	Aulacorhynchus coeruleicinctis		A	NA	private	K	N	N	NA
PICIFORMES	Ramphastidae	Andigena hypoglauca		A	NA	private	K	N	N	NA
PICIFORMES	Ramphastidae	Andigena cucullata		A	NA	NA	K	N	K	NA
PICIFORMES	Ramphastidae	Andigena nigrirostris		NA	NA	private	K	N	N	NA
PICIFORMES	Ramphastidae	Selenidera reinwardtii		A	NA	private	K	N	K	NA
PICIFORMES	Ramphastidae	Pteroglossus inscriptus		A	K	public	K	N	K	D
PICIFORMES	Ramphastidae	Pteroglossus erythropygius		NA	NA	public	K	N	N	D
PICIFORMES	Ramphastidae	Pteroglossus castanotis		A	K	public	K	N	N	D
PICIFORMES	Ramphastidae	Pteroglossus pluricinctus		A	K	public	K	N	N	D
PICIFORMES	Ramphastidae	Pteroglossus azara		A	K	public	K	N	K	D
PICIFORMES	Ramphastidae	Pteroglossus mariae		NA	K	public	K	N	N	D
PICIFORMES	Ramphastidae	Pteroglossus beauharnaisii		A	NA	public	K	N	K	F
PICIFORMES	Picidae	Picumnus aurifrons		A	NA	public	K	N	K	D
PICIFORMES	Picidae	Picumnus lafresnayi		A	NA	public	N	N	N	D
PICIFORMES	Picidae	Picumnus sclateri		NA	NA	private	N	N	N	NA
PICIFORMES	Picidae	Picumnus steindachneri	E	A	NA	private	N	N	N	NA
PICIFORMES	Picidae	Picumnus dorbignyanus		A	NA	private	N	N	N	NA
PICIFORMES	Picidae	Picumnus albosquamatus		NA	NA	private	N	N	N	NA
PICIFORMES	Picidae	Picumnus rufiventris		A	NA	NA	N	N	N	NA
PICIFORMES	Picidae	Picumnus castelnau		A	NA	NA	N	N	N	NA
PICIFORMES	Picidae	Picumnus subtilis		A	NA	private	N	N	N	NA
PICIFORMES	Picidae	Picumnus olivaceus		NA	NA	public	N	N	N	D
PICIFORMES	Picidae	Melanerpes candidus		A	NA	public	N	N	N	B
PICIFORMES	Picidae	Melanerpes cruentatus		A	NA	public	N	N	N	A
PICIFORMES	Picidae	Melanerpes pucherani		NA	NA	public	K	N	N	A
PICIFORMES	Picidae	Leuconotopicus fumigatus		A	NA	public	K	N	N	D
PICIFORMES	Picidae	Veniliornis kirkii		NA	NA	public	K	N	N	A
PICIFORMES	Picidae	Veniliornis passerinus		A	NA	public	K	N	N	E**
PICIFORMES	Picidae	Veniliornis callonotus		NA	K	public	K	N	K	D
PICIFORMES	Picidae	Veniliornis dignus		A	NA	public	K	N	N	D
PICIFORMES	Picidae	Veniliornis nigriceps		A	K	public	K	N	K	D
PICIFORMES	Picidae	Veniliornis affinis		A	NA	public	K	N	N	D
PICIFORMES	Picidae	Campephilus pollens		A	K	public	K	N	K	D
PICIFORMES	Picidae	Campephilus haematogaster		A	NA	public	K	N	K	D
PICIFORMES	Picidae	Campephilus rubricollis		A	K	public	K	N	K	C
PICIFORMES	Picidae	Campephilus melanoleucos		A	K	public	K	N	K	C
PICIFORMES	Picidae	Campephilus gayaquilensis		NA	NA	public	K	N	K	D
PICIFORMES	Picidae	Dryocopus lineatus		A	NA	public	K	N	K	A
PICIFORMES	Picidae	Celeus torquatus		A	NA	public	N	N	N	A
PICIFORMES	Picidae	Celeus grammicus		A	NA	public	K	N	N	D
PICIFORMES	Picidae	Celeus flavus		A	K	public	K	N	K	D
PICIFORMES	Picidae	Celeus spectabilis		A	NA	private	K	N	N	NA
PICIFORMES	Picidae	Celeus elegans		A	K	public	K	N	K	E**
PICIFORMES	Picidae	Piculus leucolaemus		A	NA	public	K	N	K	D
PICIFORMES	Picidae	Piculus flavigula		A	NA	public	K	N	K	C
PICIFORMES	Picidae	Piculus chrysochloros		A	NA	public	K	N	K	C
PICIFORMES	Picidae	Colaptes rubiginosus		A	K	public	K	N	K	C
PICIFORMES	Picidae	Colaptes rivolii		A	K	public	K	N	K	D
PICIFORMES	Picidae	Colaptes atricollis	E	A	K	public	K	N	K	D
PICIFORMES	Picidae	Colaptes punctigula		A	NA	public	K	N	K	D
PICIFORMES	Picidae	Colaptes rupicola		A	NA	public	K	N	K	D
FALCONIFORMES	Falconidae	Herpetotheres cachinnans		A	NA	public	K	N	N	D
FALCONIFORMES	Falconidae	Micrastur ruficollis		A	NA	public	N	N	N	A
FALCONIFORMES	Falconidae	Micrastur gilvicollis		A	NA	public	K	N	N	C
FALCONIFORMES	Falconidae	Micrastur mirandollei		A	NA	public	N	N	N	D
FALCONIFORMES	Falconidae	Micrastur semitorquatus		A	NA	public	K	N	N	A
FALCONIFORMES	Falconidae	Micrastur buckleyi		A	NA	private	N	N	N	NA
FALCONIFORMES	Falconidae	Caracara plancus		A	NA	public	K	N	N	E*
FALCONIFORMES	Falconidae	Ibycter americanus		A	NA	public	K	N	N	A
FALCONIFORMES	Falconidae	Phalcoboenus megalopterus		A	NA	NA	K	N	N	NA
FALCONIFORMES	Falconidae	Daptrius ater		A	NA	public	K	N	N	D
FALCONIFORMES	Falconidae	Milvago chimachima		A	NA	public	K	N	N	C
FALCONIFORMES	Falconidae	Falco sparverius		A	NA	public	K	N	N	A
FALCONIFORMES	Falconidae	Falco columbarius		A	NA	public	K	N	K	C
FALCONIFORMES	Falconidae	Falco rufigularis		A	NA	public	N	N	N	B
FALCONIFORMES	Falconidae	Falco deiroleucus		A	NA	NA	K	N	N	NA
FALCONIFORMES	Falconidae	Falco femoralis		A	NA	public	K	N	N	A
FALCONIFORMES	Falconidae	Falco peregrinus		A	NA	public	K	N	K	A
PSITTACIFORMES	Psittacidae	Touit huetii		A	NA	public	N	N	N	D
PSITTACIFORMES	Psittacidae	Touit purpuratus		A	NA	public	N	N	N	A
PSITTACIFORMES	Psittacidae	Touit stictopterus		A	NA	NA	N	N	N	NA
PSITTACIFORMES	Psittacidae	Psilopsiagon aurifrons		A	NA	public	K	N	N	D
PSITTACIFORMES	Psittacidae	Bolborhynchus lineola		A	NA	public	K	N	K	D
PSITTACIFORMES	Psittacidae	Bolborhynchus orbygnesius		A	NA	private	N	N	N	NA
PSITTACIFORMES	Psittacidae	Nannopsittaca dachilleae		A	NA	private	K	N	K	NA
PSITTACIFORMES	Psittacidae	Brotogeris sanctithomae		A	NA	public	K	N	N	D
PSITTACIFORMES	Psittacidae	Brotogeris versicolurus		A	NA	public	K	N	K	D
PSITTACIFORMES	Psittacidae	Brotogeris pyrrhoptera		NA	NA	private	K	N	N	NA
PSITTACIFORMES	Psittacidae	Brotogeris cyanoptera		A	NA	public	K	N	N	D
PSITTACIFORMES	Psittacidae	Hapalopsittaca pyrrhops		NA	NA	NA	N	N	N	NA
PSITTACIFORMES	Psittacidae	Hapalopsittaca melanotis		A	NA	public	N	N	N	D
PSITTACIFORMES	Psittacidae	Pyrilia barrabandi		A	NA	public	K	N	K	D
PSITTACIFORMES	Psittacidae	Pionus sordidus		A	NA	private	K	N	N	NA
PSITTACIFORMES	Psittacidae	Pionus tumultuosus		A	NA	public	K	N	N	D
PSITTACIFORMES	Psittacidae	Pionus menstruus		A	NA	public	K	N	K	A
PSITTACIFORMES	Psittacidae	Pionus chalcopterus		NA	NA	public	K	N	N	D
PSITTACIFORMES	Psittacidae	Pionus seniloides		NA	NA	NA	K	N	N	NA
PSITTACIFORMES	Psittacidae	Graydidascalus brachyurus		A	NA	public	K	N	K	D
PSITTACIFORMES	Psittacidae	Amazona festiva		A	NA	public	K	N	K	D
PSITTACIFORMES	Psittacidae	Amazona ochrocephala		A	NA	public	K	N	K	E*
PSITTACIFORMES	Psittacidae	Amazona aestiva		A	NA	public	K	N	K	E*
PSITTACIFORMES	Psittacidae	Amazona farinosa		A	NA	public	K	N	K	A
PSITTACIFORMES	Psittacidae	Amazona amazonica		A	NA	public	K	N	K	E*
PSITTACIFORMES	Psittacidae	Amazona mercenarius		A	NA	public	N	N	N	D
PSITTACIFORMES	Psittacidae	Forpus modestus		A	NA	public	K	N	N	D
PSITTACIFORMES	Psittacidae	Forpus xanthopterygius		A	NA	public	K	N	N	D
PSITTACIFORMES	Psittacidae	Forpus crassirostris		NA	NA	NA	K	N	K	NA
PSITTACIFORMES	Psittacidae	Forpus coelestis		NA	NA	private	K	N	N	NA
PSITTACIFORMES	Psittacidae	Forpus xanthops	E	NA	NA	private	K	N	N	NA
PSITTACIFORMES	Psittacidae	Pionites melanocephalus		A	NA	public	N	N	N	A
PSITTACIFORMES	Psittacidae	Pionites leucogaster		A	NA	public	K	N	K	D
PSITTACIFORMES	Psittacidae	Deroptyus accipitrinus		A	NA	public	K	N	K	D
PSITTACIFORMES	Psittacidae	Pyrrhura lucianii		A	NA	private	K	N	N	NA
PSITTACIFORMES	Psittacidae	Pyrrhura roseifrons		A	NA	private	K	N	N	NA
PSITTACIFORMES	Psittacidae	Pyrrhura melanura		A	NA	public	K	N	N	D
PSITTACIFORMES	Psittacidae	Pyrrhura rupicola		A	NA	public	K	N	N	D
PSITTACIFORMES	Psittacidae	Pyrrhura albipectus		NA	NA	public	K	N	N	D
PSITTACIFORMES	Psittacidae	Eupsittula aurea		A	NA	public	K	N	K	A
PSITTACIFORMES	Psittacidae	Aratinga weddellii		A	NA	public	K	N	K	D
PSITTACIFORMES	Psittacidae	Orthopsittaca manilatus		A	NA	public	K	N	K	D
PSITTACIFORMES	Psittacidae	Primolius couloni		A	NA	public	K	N	K	D
PSITTACIFORMES	Psittacidae	Ara ararauna		A	NA	public	K	N	K	A
PSITTACIFORMES	Psittacidae	Ara militaris		A	NA	public	K	N	K	D
PSITTACIFORMES	Psittacidae	Ara macao		A	NA	public	K	N	K	A
PSITTACIFORMES	Psittacidae	Ara chloropterus		A	NA	public	K	N	K	A
PSITTACIFORMES	Psittacidae	Ara severus		A	NA	public	K	N	K	D
PSITTACIFORMES	Psittacidae	Leptosittaca branickii		A	NA	public	N	N	N	D
PSITTACIFORMES	Psittacidae	Diopsittaca nobilis		A	NA	public	K	N	K	D
PSITTACIFORMES	Psittacidae	Psittacara wagleri		A	NA	public	K	N	K	D
PSITTACIFORMES	Psittacidae	Psittacara frontatus		NA	NA	NA	N	N	N	NA
PSITTACIFORMES	Psittacidae	Psittacara mitratus		A	NA	public	K	N	K	D
PSITTACIFORMES	Psittacidae	Psittacara erythrogenys		NA	K	public	K	N	K	D
PSITTACIFORMES	Psittacidae	Psittacara leucophthalmus		A	NA	public	K	N	K	C
PASSERIFORMES	Thamnophilidae	Euchrepomis callinota		A	NA	public	N	N	N	D
PASSERIFORMES	Thamnophilidae	Euchrepomis humeralis		A	NA	NA	N	N	N	NA
PASSERIFORMES	Thamnophilidae	Euchrepomis sharpei		A	NA	NA	N	N	N	NA
PASSERIFORMES	Thamnophilidae	Euchrepomis spodioptila		A	NA	public	N	N	N	D
PASSERIFORMES	Thamnophilidae	Cymbilaimus lineatus		A	NA	public	K	N	N	A
PASSERIFORMES	Thamnophilidae	Cymbilaimus sanctaemariae		A	NA	private	K	N	N	NA
PASSERIFORMES	Thamnophilidae	Frederickena unduliger		A	NA	private	N	N	N	NA
PASSERIFORMES	Thamnophilidae	Frederickena fulva		A	NA	NA	N	N	N	NA
PASSERIFORMES	Thamnophilidae	Taraba major		A	NA	public	K	N	N	C
PASSERIFORMES	Thamnophilidae	Sakesphorus canadensis		A	NA	public	N	N	N	D
PASSERIFORMES	Thamnophilidae	Thamnophilus doliatus		A	NA	public	K	N	N	A
PASSERIFORMES	Thamnophilidae	Thamnophilus ruficapillus		A	NA	public	K	N	N	C
PASSERIFORMES	Thamnophilidae	Thamnophilus zarumae		NA	NA	private	N	N	N	NA
PASSERIFORMES	Thamnophilidae	Thamnophilus tenuepunctatus		A	NA	NA	K	N	N	NA
PASSERIFORMES	Thamnophilidae	Thamnophilus palliatus		A	NA	public	N	N	N	D
PASSERIFORMES	Thamnophilidae	Thamnophilus bernardi		A	NA	private	K	N	N	NA
PASSERIFORMES	Thamnophilidae	Thamnophilus atrinucha		NA	NA	public	K	N	N	A
PASSERIFORMES	Thamnophilidae	Thamnophilus schistaceus		A	NA	private	N	N	N	NA
PASSERIFORMES	Thamnophilidae	Thamnophilus murinus		A	NA	public	N	N	N	A
PASSERIFORMES	Thamnophilidae	Thamnophilus cryptoleucus		A	NA	NA	K	N	N	NA
PASSERIFORMES	Thamnophilidae	Thamnophilus punctatus		A	NA	public	N	N	N	E**
PASSERIFORMES	Thamnophilidae	Thamnophilus caerulescens		A	NA	public	K	N	N	C
PASSERIFORMES	Thamnophilidae	Thamnophilus unicolor		A	NA	private	K	N	N	NA
PASSERIFORMES	Thamnophilidae	Thamnophilus aethiops		A	NA	public	K	N	N	C
PASSERIFORMES	Thamnophilidae	Thamnophilus aroyae		A	NA	NA	K	N	N	NA
PASSERIFORMES	Thamnophilidae	Thamnophilus amazonicus		A	NA	public	K	N	N	C
PASSERIFORMES	Thamnophilidae	Thamnophilus divisorius		A	NA	NA	N	N	N	NA
PASSERIFORMES	Thamnophilidae	Megastictus margaritatus		A	NA	public	K	N	N	D
PASSERIFORMES	Thamnophilidae	Neoctantes niger		A	NA	NA	K	N	N	NA
PASSERIFORMES	Thamnophilidae	Thamnistes rufescens		A	NA	NA	N	N	N	NA
PASSERIFORMES	Thamnophilidae	Dysithamnus mentalis		A	NA	public	K	N	N	A
PASSERIFORMES	Thamnophilidae	Dysithamnus occidentalis		A	NA	public	N	N	N	D
PASSERIFORMES	Thamnophilidae	Dysithamnus leucostictus		NA	NA	public	N	N	N	D
PASSERIFORMES	Thamnophilidae	Thamnomanes ardesiacus		A	NA	public	K	N	N	C
PASSERIFORMES	Thamnophilidae	Thamnomanes saturninus		A	NA	public	K	N	N	D
PASSERIFORMES	Thamnophilidae	Thamnomanes caesius		A	NA	public	K	N	N	C
PASSERIFORMES	Thamnophilidae	Thamnomanes schistogynus		A	NA	private	K	N	N	NA
PASSERIFORMES	Thamnophilidae	Isleria hauxwelli		A	NA	public	K	N	N	D
PASSERIFORMES	Thamnophilidae	Pygiptila stellaris		A	NA	public	K	N	N	B
PASSERIFORMES	Thamnophilidae	Epinecrophylla leucophthalma		A	NA	public	K	N	N	D
PASSERIFORMES	Thamnophilidae	Epinecrophylla haematonota		A	NA	public	K	N	N	D
PASSERIFORMES	Thamnophilidae	Epinecrophylla amazonica		A	NA	NA	N	N	N	NA
PASSERIFORMES	Thamnophilidae	Epinecrophylla spodionota		A	NA	private	K	N	N	NA
PASSERIFORMES	Thamnophilidae	Epinecrophylla ornata		A	NA	public	K	N	N	D
PASSERIFORMES	Thamnophilidae	Epinecrophylla erythrura		A	NA	private	K	N	N	NA
PASSERIFORMES	Thamnophilidae	Myrmotherula brachyura		A	NA	public	K	N	N	C
PASSERIFORMES	Thamnophilidae	Myrmotherula ignota		A	NA	NA	K	N	N	NA
PASSERIFORMES	Thamnophilidae	Myrmotherula sclateri		A	NA	NA	K	N	N	NA
PASSERIFORMES	Thamnophilidae	Myrmotherula multostriata		A	NA	private	K	N	N	NA
PASSERIFORMES	Thamnophilidae	Myrmotherula cherriei		A	NA	private	K	N	N	NA
PASSERIFORMES	Thamnophilidae	Myrmotherula longicauda		A	NA	private	K	N	N	NA
PASSERIFORMES	Thamnophilidae	Myrmotherula axillaris		A	NA	public	K	N	N	A
PASSERIFORMES	Thamnophilidae	Myrmotherula schisticolor		A	NA	public	K	N	N	C
PASSERIFORMES	Thamnophilidae	Myrmotherula sunensis		A	NA	NA	N	N	N	NA
PASSERIFORMES	Thamnophilidae	Myrmotherula longipennis		A	NA	public	K	N	N	C
PASSERIFORMES	Thamnophilidae	Myrmotherula iheringi		A	NA	NA	K	N	N	NA
PASSERIFORMES	Thamnophilidae	Myrmotherula grisea		A	NA	NA	K	N	N	NA
PASSERIFORMES	Thamnophilidae	Myrmotherula menetriesii		A	NA	public	K	N	N	C
PASSERIFORMES	Thamnophilidae	Myrmotherula assimilis		A	NA	NA	K	N	N	NA
PASSERIFORMES	Thamnophilidae	Dichrozona cincta		A	NA	private	K	N	N	NA
PASSERIFORMES	Thamnophilidae	Herpsilochmus parkeri	E	A	NA	NA	K	N	N	NA
PASSERIFORMES	Thamnophilidae	Herpsilochmus motacilloides	E	A	NA	private	K	N	N	NA
PASSERIFORMES	Thamnophilidae	Herpsilochmus dugandi		A	NA	private	N	N	N	NA
PASSERIFORMES	Thamnophilidae	Herpsilochmus gentryi		A	NA	private	N	N	N	NA
PASSERIFORMES	Thamnophilidae	Herpsilochmus axillaris		A	NA	NA	K	N	N	NA
PASSERIFORMES	Thamnophilidae	Herpsilochmus frater		A	NA	NA	N	N	N	NA
PASSERIFORMES	Thamnophilidae	Microrhopias quixensis		A	NA	public	K	N	N	C
PASSERIFORMES	Thamnophilidae	Formicivora grisea		A	NA	public	K	N	N	C
PASSERIFORMES	Thamnophilidae	Formicivora rufa		A	NA	public	K	N	N	D
PASSERIFORMES	Thamnophilidae	Drymophila devillei		A	NA	NA	K	N	N	NA
PASSERIFORMES	Thamnophilidae	Drymophila striaticeps		A	NA	private	K	N	N	NA
PASSERIFORMES	Thamnophilidae	Hypocnemis peruviana		A	NA	private	N	N	N	NA
PASSERIFORMES	Thamnophilidae	Hypocnemis subflava		A	NA	private	N	N	N	NA
PASSERIFORMES	Thamnophilidae	Hypocnemis hypoxantha		A	NA	public	K	N	N	D
PASSERIFORMES	Thamnophilidae	Cercomacroides serva		A	NA	private	N	N	N	NA
PASSERIFORMES	Thamnophilidae	Cercomacroides nigrescens		A	NA	public	K	N	N	D
PASSERIFORMES	Thamnophilidae	Cercomacroides fuscicauda		A	NA	NA	N	N	N	NA
PASSERIFORMES	Thamnophilidae	Cercomacra manu		A	NA	private	K	N	N	NA
PASSERIFORMES	Thamnophilidae	Cercomacra cinerascens		A	NA	public	K	N	N	D
PASSERIFORMES	Thamnophilidae	Pyriglena maura		A	NA	NA	N	N	N	NA
PASSERIFORMES	Thamnophilidae	Myrmoborus leucophrys		A	NA	public	K	N	N	B
PASSERIFORMES	Thamnophilidae	Myrmoborus lugubris		A	NA	NA	N	N	N	NA
PASSERIFORMES	Thamnophilidae	Myrmoborus myotherinus		A	NA	public	K	N	N	D
PASSERIFORMES	Thamnophilidae	Myrmoborus melanurus		A	NA	NA	N	N	N	NA
PASSERIFORMES	Thamnophilidae	Myrmoborus lophotes		A	NA	private	K	N	N	NA
PASSERIFORMES	Thamnophilidae	Hypocnemoides melanopogon		A	NA	public	N	N	N	D
PASSERIFORMES	Thamnophilidae	Hypocnemoides maculicauda		A	NA	public	K	N	N	D
PASSERIFORMES	Thamnophilidae	Myrmochanes hemileucus		A	NA	NA	K	N	N	NA
PASSERIFORMES	Thamnophilidae	Sclateria naevia		A	NA	public	K	N	N	D
PASSERIFORMES	Thamnophilidae	Percnostola rufifrons		A	NA	public	K	N	N	D
PASSERIFORMES	Thamnophilidae	Percnostola arenarum	E	A	NA	private	N	N	N	NA
PASSERIFORMES	Thamnophilidae	Myrmelastes schistaceus		A	NA	NA	K	N	N	NA
PASSERIFORMES	Thamnophilidae	Myrmelastes hyperythrus		A	NA	private	N	N	N	NA
PASSERIFORMES	Thamnophilidae	Myrmelastes leucostigma		A	NA	public	K	N	N	C
PASSERIFORMES	Thamnophilidae	Myrmelastes humaythae		A	NA	private	N	N	N	NA
PASSERIFORMES	Thamnophilidae	Myrmelastes brunneiceps		A	NA	NA	N	N	N	NA
PASSERIFORMES	Thamnophilidae	Ampelornis griseiceps		NA	NA	NA	N	N	N	NA
PASSERIFORMES	Thamnophilidae	Sciaphylax hemimelaena		A	NA	public	K	N	N	D
PASSERIFORMES	Thamnophilidae	Sciaphylax castanea		A	NA	NA	N	N	N	NA
PASSERIFORMES	Thamnophilidae	Myrmoderus eowilsoni	E	A	NA	NA	N	N	N	NA
PASSERIFORMES	Thamnophilidae	Percnostola melanoceps		A	NA	NA	N	N	N	NA
PASSERIFORMES	Thamnophilidae	Percnostola goeldii		A	NA	NA	N	N	N	NA
PASSERIFORMES	Thamnophilidae	Percnostola fortis		A	NA	NA	N	N	N	NA
PASSERIFORMES	Thamnophilidae	Myrmophylax atrothorax		A	NA	public	N	N	N	C
PASSERIFORMES	Thamnophilidae	Myrmornis torquata		A	NA	public	K	N	N	C
PASSERIFORMES	Thamnophilidae	Pithys albifrons		A	NA	public	K	N	N	A
PASSERIFORMES	Thamnophilidae	Pithys castaneus	E	A	NA	NA	K	N	N	NA
PASSERIFORMES	Thamnophilidae	Gymnopithys leucaspis		A	NA	public	K	N	N	E*
PASSERIFORMES	Thamnophilidae	Oneillornis salvini		A	NA	private	K	N	N	NA
PASSERIFORMES	Thamnophilidae	Oneillornis lunulatus		A	NA	private	K	N	N	NA
PASSERIFORMES	Thamnophilidae	Rhegmatorhina melanosticta		A	NA	private	K	N	N	NA
PASSERIFORMES	Thamnophilidae	Hylophylax naevius		A	NA	public	K	N	N	C
PASSERIFORMES	Thamnophilidae	Hylophylax punctulatus		A	NA	public	K	N	N	C
PASSERIFORMES	Thamnophilidae	Willisornis poecilinotus		A	NA	public	K	N	N	C
PASSERIFORMES	Thamnophilidae	Phlegopsis nigromaculata		A	NA	public	K	N	N	D
PASSERIFORMES	Thamnophilidae	Phlegopsis erythroptera		A	NA	public	K	N	N	D
PASSERIFORMES	Melanopareiidae	Melanopareia maranonica		NA	NA	private	K	N	N	NA
PASSERIFORMES	Melanopareiidae	Melanopareia elegans		NA	NA	private	K	N	N	NA
PASSERIFORMES	Conopophagidae	Conopophaga aurita		A	NA	public	K	N	N	C
PASSERIFORMES	Conopophagidae	Conopophaga peruviana		A	NA	public	K	N	N	D
PASSERIFORMES	Conopophagidae	Conopophaga castaneiceps		A	NA	public	K	N	N	D
PASSERIFORMES	Conopophagidae	Conopophaga ardesiaca		A	NA	public	K	N	N	D
PASSERIFORMES	Grallariidae	Grallaria squamigera		A	NA	private	K	N	K	NA
PASSERIFORMES	Grallariidae	Grallaria varia		A	NA	public	K	N	N	C
PASSERIFORMES	Grallariidae	Grallaria guatimalensis		A	NA	public	N	N	N	D
PASSERIFORMES	Grallariidae	Grallaria haplonota		A	NA	NA	N	N	N	NA
PASSERIFORMES	Grallariidae	Grallaria dignissima		A	NA	NA	N	N	N	NA
PASSERIFORMES	Grallariidae	Grallaria eludens		A	NA	NA	N	N	N	NA
PASSERIFORMES	Grallariidae	Grallaria ruficapilla		A	NA	NA	N	N	N	NA
PASSERIFORMES	Grallariidae	Grallaria watkinsi		NA	NA	private	N	N	N	NA
PASSERIFORMES	Grallariidae	Grallaria andicolus		A	NA	private	N	N	N	NA
PASSERIFORMES	Grallariidae	Grallaria ridgelyi		NA	NA	private	N	N	N	NA
PASSERIFORMES	Grallariidae	Grallaria nuchalis		NA	NA	NA	N	N	N	NA
PASSERIFORMES	Grallariidae	Grallaria carrikeri	E	A	NA	NA	N	N	N	NA
PASSERIFORMES	Grallariidae	Grallaria albigula		A	NA	public	N	N	N	D
PASSERIFORMES	Grallariidae	Grallaria hypoleuca		NA	NA	NA	N	N	N	NA
PASSERIFORMES	Grallariidae	Grallaria przewalskii	E	A	NA	private	N	N	N	NA
PASSERIFORMES	Grallariidae	Grallaria capitalis	E	A	NA	private	N	N	N	NA
PASSERIFORMES	Grallariidae	Grallaria erythroleuca	E	A	NA	private	N	N	N	NA
PASSERIFORMES	Grallariidae	Grallaria rufula		A	NA	private	N	N	N	NA
PASSERIFORMES	Grallariidae	Grallaria blakei	E	A	NA	NA	N	N	N	NA
PASSERIFORMES	Grallariidae	Grallaria quitensis		A	NA	NA	N	N	N	NA
PASSERIFORMES	Grallariidae	Grallaria erythrotis		NA	NA	NA	N	N	N	NA
PASSERIFORMES	Grallariidae	Grallaricula flavirostris		A	NA	private	N	N	N	NA
PASSERIFORMES	Grallariidae	Grallaricula leymebambae		A	NA	NA	N	N	N	NA
PASSERIFORMES	Grallariidae	Grallaricula peruviana		NA	NA	private	N	N	N	NA
PASSERIFORMES	Grallariidae	Grallaricula ochraceifrons	E	A	NA	NA	N	N	N	NA
PASSERIFORMES	Grallariidae	Grallaricula nana		A	NA	public	N	N	N	C
PASSERIFORMES	Grallariidae	Hylopezus macularius		A	NA	public	K	N	N	D
PASSERIFORMES	Grallariidae	Hylopezus fulviventris		A	NA	public	K	N	N	D
PASSERIFORMES	Grallariidae	Hylopezus berlepschi		A	NA	public	K	N	N	D
PASSERIFORMES	Grallariidae	Myrmothera campanisona		A	NA	public	K	N	N	D
PASSERIFORMES	Rhinocryptidae	Liosceles thoracicus		A	NA	NA	K	N	N	NA
PASSERIFORMES	Rhinocryptidae	Acropternis orthonyx		NA	NA	NA	N	N	N	NA
PASSERIFORMES	Rhinocryptidae	Myornis senilis		A	NA	NA	N	N	N	NA
PASSERIFORMES	Rhinocryptidae	Scytalopus latrans		A	NA	public	N	N	N	D
PASSERIFORMES	Rhinocryptidae	Scytalopus intermedius	E	NA	NA	NA	N	N	N	NA
PASSERIFORMES	Rhinocryptidae	Scytalopus unicolor	E	NA	NA	private	N	N	N	NA
PASSERIFORMES	Rhinocryptidae	Scytalopus androstictus		NA	NA	NA	N	N	N	NA
PASSERIFORMES	Rhinocryptidae	Scytalopus whitneyi	E	A	NA	NA	N	N	N	NA
PASSERIFORMES	Rhinocryptidae	Scytalopus parvirostris		A	NA	private	K	N	N	NA
PASSERIFORMES	Rhinocryptidae	Scytalopus macropus	E	A	NA	NA	N	N	N	NA
PASSERIFORMES	Rhinocryptidae	Scytalopus micropterus		NA	NA	NA	N	N	N	NA
PASSERIFORMES	Rhinocryptidae	Scytalopus femoralis	E	A	NA	private	N	N	N	NA
PASSERIFORMES	Rhinocryptidae	Scytalopus atratus		A	NA	private	N	N	N	NA
PASSERIFORMES	Rhinocryptidae	Scytalopus bolivianus		A	NA	private	N	N	N	NA
PASSERIFORMES	Rhinocryptidae	Scytalopus parkeri		NA	NA	private	N	N	N	NA
PASSERIFORMES	Rhinocryptidae	Scytalopus altirostris	E	A	NA	NA	N	N	N	NA
PASSERIFORMES	Rhinocryptidae	Scytalopus frankeae	E	A	NA	NA	N	N	N	NA
PASSERIFORMES	Rhinocryptidae	Scytalopus krabbei	E	NA	NA	NA	N	N	N	NA
PASSERIFORMES	Rhinocryptidae	Scytalopus affinis	E	NA	NA	NA	N	N	N	NA
PASSERIFORMES	Rhinocryptidae	Scytalopus acutirostris	E	A	NA	private	N	N	N	NA
PASSERIFORMES	Rhinocryptidae	Scytalopus urubambae	E	NA	NA	NA	N	N	N	NA
PASSERIFORMES	Rhinocryptidae	Scytalopus simonsi		A	NA	private	N	N	N	NA
PASSERIFORMES	Rhinocryptidae	Scytalopus schulenbergi		A	NA	NA	N	N	N	NA
PASSERIFORMES	Rhinocryptidae	Scytalopus gettyae	E	A	NA	NA	N	N	N	NA
PASSERIFORMES	Formicariidae	Formicarius colma		A	NA	public	K	N	N	C
PASSERIFORMES	Formicariidae	Formicarius analis		A	NA	public	N	N	N	C
PASSERIFORMES	Formicariidae	Formicarius rufifrons		A	NA	private	N	N	N	NA
PASSERIFORMES	Formicariidae	Formicarius rufipectus		A	NA	public	K	N	N	D
PASSERIFORMES	Formicariidae	Chamaeza campanisona		A	NA	public	K	N	N	D
PASSERIFORMES	Formicariidae	Chamaeza nobilis		A	NA	NA	N	N	N	NA
PASSERIFORMES	Formicariidae	Chamaeza mollissima		A	NA	private	N	N	N	NA
PASSERIFORMES	Furnariidae	Sclerurus obscurior		A	NA	public	K	N	N	A
PASSERIFORMES	Furnariidae	Sclerurus rufigularis		A	NA	public	K	N	N	D
PASSERIFORMES	Furnariidae	Sclerurus caudacutus		A	NA	public	N	N	N	C
PASSERIFORMES	Furnariidae	Sclerurus albigularis		A	NA	private	K	N	N	NA
PASSERIFORMES	Furnariidae	Geositta peruviana	E	NA	NA	private	K	N	N	NA
PASSERIFORMES	Furnariidae	Geositta tenuirostris		A	NA	public	K	N	N	D
PASSERIFORMES	Furnariidae	Geositta cunicularia		A	NA	public	K	N	N	C
PASSERIFORMES	Furnariidae	Geositta punensis		A	NA	public	K	N	N	A
PASSERIFORMES	Furnariidae	Geositta crassirostris	E	NA	NA	NA	K	N	N	NA
PASSERIFORMES	Furnariidae	Geositta maritima		NA	NA	private	K	N	N	NA
PASSERIFORMES	Furnariidae	Geositta saxicolina	E	NA	NA	private	K	N	N	NA
PASSERIFORMES	Furnariidae	Certhiasomus stictolaemus		A	NA	public	N	N	N	C
PASSERIFORMES	Furnariidae	Sittasomus griseicapillus		A	NA	public	K	N	N	C
PASSERIFORMES	Furnariidae	Deconychura longicauda		A	NA	public	K	N	N	C
PASSERIFORMES	Furnariidae	Dendrocincla tyrannina		A	K	public	K	N	N	D
PASSERIFORMES	Furnariidae	Dendrocincla merula		A	K	public	K	N	N	D
PASSERIFORMES	Furnariidae	Dendrocincla fuliginosa		A	K	public	K	N	N	C
PASSERIFORMES	Furnariidae	Glyphorynchus spirurus		A	NA	public	K	N	N	C
PASSERIFORMES	Furnariidae	Dendrexetastes rufigula		A	NA	private	K	N	N	NA
PASSERIFORMES	Furnariidae	Nasica longirostris		A	NA	public	K	N	N	D
PASSERIFORMES	Furnariidae	Dendrocolaptes certhia		A	NA	public	K	N	N	A
PASSERIFORMES	Furnariidae	Dendrocolaptes picumnus		A	NA	public	K	N	N	E*
PASSERIFORMES	Furnariidae	Hylexetastes stresemanni		A	NA	NA	K	N	N	NA
PASSERIFORMES	Furnariidae	Xiphocolaptes promeropirhynchus		A	NA	public	K	N	N	C
PASSERIFORMES	Furnariidae	Xiphorhynchus obsoletus		A	NA	public	K	N	N	B
PASSERIFORMES	Furnariidae	Xiphorhynchus ocellatus		A	NA	public	K	N	N	D
PASSERIFORMES	Furnariidae	Xiphorhynchus chunchotambo		A	NA	NA	K	N	N	NA
PASSERIFORMES	Furnariidae	Xiphorhynchus elegans		A	NA	public	K	N	N	D
PASSERIFORMES	Furnariidae	Xiphorhynchus guttatus		A	NA	public	K	N	N	C
PASSERIFORMES	Furnariidae	Xiphorhynchus triangularis		A	NA	public	K	N	N	D
PASSERIFORMES	Furnariidae	Dendroplex picus		A	NA	public	K	N	N	C
PASSERIFORMES	Furnariidae	Dendroplex kienerii		A	NA	NA	K	N	N	NA
PASSERIFORMES	Furnariidae	Campylorhamphus trochilirostris		A	NA	public	K	N	N	E**
PASSERIFORMES	Furnariidae	Campylorhamphus procurvoides		A	NA	public	K	N	N	E**
PASSERIFORMES	Furnariidae	Campylorhamphus pusillus		A	NA	public	K	N	N	A
PASSERIFORMES	Furnariidae	Drymotoxeres pucheranii		A	NA	private	N	N	N	NA
PASSERIFORMES	Furnariidae	Lepidocolaptes souleyetii		NA	NA	public	K	N	N	C
PASSERIFORMES	Furnariidae	Lepidocolaptes lacrymiger		A	NA	public	K	N	N	D
PASSERIFORMES	Furnariidae	Lepidocolaptes duidae		A	NA	NA	N	N	N	NA
PASSERIFORMES	Furnariidae	Lepidocolaptes fatimalimae		A	NA	NA	N	N	N	NA
PASSERIFORMES	Furnariidae	Lepidocolaptes fuscicapillus		A	NA	NA	N	N	N	NA
PASSERIFORMES	Furnariidae	Xenops tenuirostris		A	NA	public	K	N	N	D
PASSERIFORMES	Furnariidae	Xenops minutus		A	NA	public	K	N	N	C
PASSERIFORMES	Furnariidae	Xenops rutilans		A	NA	public	K	N	N	A
PASSERIFORMES	Furnariidae	Berlepschia rikeri		A	NA	public	K	N	N	D
PASSERIFORMES	Furnariidae	Microxenops milleri		A	NA	public	K	N	N	D
PASSERIFORMES	Furnariidae	Ochetorhynchus ruficaudus		NA	NA	public	K	N	N	D
PASSERIFORMES	Furnariidae	Pseudocolaptes boissonneautii		A	NA	public	K	N	N	D
PASSERIFORMES	Furnariidae	Premnornis guttuliger		A	NA	public	K	N	N	D
PASSERIFORMES	Furnariidae	Furnarius leucopus		A	NA	public	N	N	N	C
PASSERIFORMES	Furnariidae	Furnarius cinnamomeus		NA	NA	NA	N	N	N	NA
PASSERIFORMES	Furnariidae	Furnarius torridus		A	NA	NA	N	N	N	NA
PASSERIFORMES	Furnariidae	Furnarius minor		A	NA	NA	N	N	N	NA
PASSERIFORMES	Furnariidae	Lochmias nematura		A	NA	public	K	N	N	A
PASSERIFORMES	Furnariidae	Phleocryptes melanops		NA	NA	public	K	N	N	A
PASSERIFORMES	Furnariidae	Geocerthia serrana	E	A	NA	private	K	N	N	NA
PASSERIFORMES	Furnariidae	Upucerthia dumetaria		NA	NA	public	K	N	N	C
PASSERIFORMES	Furnariidae	Upucerthia albigula		NA	NA	private	N	N	N	NA
PASSERIFORMES	Furnariidae	Upucerthia validirostris		A	NA	public	K	N	N	D
PASSERIFORMES	Furnariidae	Cinclodes albidiventris		A	NA	NA	N	N	N	NA
PASSERIFORMES	Furnariidae	Cinclodes albiventris		A	NA	public	N	N	N	D
PASSERIFORMES	Furnariidae	Cinclodes aricomae		NA	NA	NA	K	N	N	NA
PASSERIFORMES	Furnariidae	Cinclodes palliatus	E	NA	NA	private	N	N	N	NA
PASSERIFORMES	Furnariidae	Cinclodes atacamensis		A	NA	public	K	N	N	D
PASSERIFORMES	Furnariidae	Cinclodes taczanowskii	E	NA	NA	NA	N	N	N	NA
PASSERIFORMES	Furnariidae	Anabazenops dorsalis		A	NA	private	N	N	N	NA
PASSERIFORMES	Furnariidae	Philydor erythrocercum		A	NA	public	N	N	N	C
PASSERIFORMES	Furnariidae	Philydor pyrrhodes		A	NA	public	N	N	N	D
PASSERIFORMES	Furnariidae	Anabacerthia striaticollis		A	NA	private	K	N	N	NA
PASSERIFORMES	Furnariidae	Anabacerthia ruficaudata		A	NA	public	N	N	N	D
PASSERIFORMES	Furnariidae	Syndactyla rufosuperciliata		A	NA	public	K	N	N	E*
PASSERIFORMES	Furnariidae	Syndactyla subalaris		A	NA	public	K	N	N	C
PASSERIFORMES	Furnariidae	Syndactyla ruficollis		NA	NA	private	N	N	N	NA
PASSERIFORMES	Furnariidae	Syndactyla ucayalae		A	NA	public	K	N	N	D
PASSERIFORMES	Furnariidae	Syndactyla striata		A	NA	NA	N	N	N	NA
PASSERIFORMES	Furnariidae	Ancistrops strigilatus		A	NA	public	K	N	N	D
PASSERIFORMES	Furnariidae	Dendroma rufa		A	NA	public	N	N	N	A
PASSERIFORMES	Furnariidae	Dendroma erythroptera		A	NA	NA	N	N	N	NA
PASSERIFORMES	Furnariidae	Clibanornis erythrocephalus		NA	NA	private	N	N	N	NA
PASSERIFORMES	Furnariidae	Clibanornis rubiginosus		A	NA	public	N	N	N	D
PASSERIFORMES	Furnariidae	Thripadectes flammulatus		NA	NA	private	K	N	N	NA
PASSERIFORMES	Furnariidae	Thripadectes scrutator		A	NA	private	N	N	N	NA
PASSERIFORMES	Furnariidae	Thripadectes holostictus		A	NA	private	N	N	N	NA
PASSERIFORMES	Furnariidae	Thripadectes melanorhynchus		A	NA	private	N	N	N	NA
PASSERIFORMES	Furnariidae	Automolus rufipileatus		A	NA	public	N	N	N	B
PASSERIFORMES	Furnariidae	Automolus melanopezus		A	NA	private	N	N	N	NA
PASSERIFORMES	Furnariidae	Automolus ochrolaemus		A	NA	public	K	N	N	E**
PASSERIFORMES	Furnariidae	Automolus subulatus		A	NA	public	N	N	N	D
PASSERIFORMES	Furnariidae	Automolus infuscatus		A	NA	public	K	N	N	E**
PASSERIFORMES	Furnariidae	Premnoplex brunnescens		A	NA	public	K	N	N	C
PASSERIFORMES	Furnariidae	Margarornis squamiger		A	NA	private	K	N	N	NA
PASSERIFORMES	Furnariidae	Sylviorthorhynchus yanacensis		NA	NA	NA	N	N	N	NA
PASSERIFORMES	Furnariidae	Leptasthenura aegithaloides		NA	NA	public	K	N	N	C
PASSERIFORMES	Furnariidae	Leptasthenura pileata	E	NA	NA	NA	K	N	N	NA
PASSERIFORMES	Furnariidae	Leptasthenura xenothorax	E	NA	NA	NA	N	N	N	NA
PASSERIFORMES	Furnariidae	Leptasthenura striata		NA	NA	NA	N	N	N	NA
PASSERIFORMES	Furnariidae	Leptasthenura andicola		A	NA	public	N	N	N	D
PASSERIFORMES	Furnariidae	Phacellodomus rufifrons		A	NA	public	K	N	N	A
PASSERIFORMES	Furnariidae	Phacellodomus striaticeps		A	NA	public	N	N	N	D
PASSERIFORMES	Furnariidae	Phacellodomus dorsalis	E	NA	NA	private	N	N	N	NA
PASSERIFORMES	Furnariidae	Hellmayrea gularis		A	NA	private	K	N	N	NA
PASSERIFORMES	Furnariidae	Asthenes dorbignyi		NA	NA	public	K	N	N	E*
PASSERIFORMES	Furnariidae	Asthenes arequipae		NA	NA	NA	N	N	N	NA
PASSERIFORMES	Furnariidae	Asthenes huancavelicae		NA	NA	NA	N	N	N	NA
PASSERIFORMES	Furnariidae	Asthenes urubambensis		A	NA	private	K	N	N	NA
PASSERIFORMES	Furnariidae	Asthenes flammulata		A	NA	NA	K	N	N	NA
PASSERIFORMES	Furnariidae	Asthenes virgata	E	A	NA	private	N	N	N	NA
PASSERIFORMES	Furnariidae	Asthenes maculicauda		A	NA	private	N	N	N	NA
PASSERIFORMES	Furnariidae	Asthenes wyatti		A	NA	private	K	N	N	NA
PASSERIFORMES	Furnariidae	Asthenes sclateri		A	NA	private	N	N	N	NA
PASSERIFORMES	Furnariidae	Asthenes humilis		A	NA	private	N	N	N	NA
PASSERIFORMES	Furnariidae	Asthenes modesta		A	NA	public	K	N	N	C
PASSERIFORMES	Furnariidae	Asthenes helleri		A	NA	NA	K	N	N	NA
PASSERIFORMES	Furnariidae	Asthenes ayacuchensis	E	A	NA	NA	N	N	N	NA
PASSERIFORMES	Furnariidae	Asthenes vilcabambae	E	A	NA	NA	N	N	N	NA
PASSERIFORMES	Furnariidae	Asthenes pudibunda		NA	NA	private	K	N	N	NA
PASSERIFORMES	Furnariidae	Asthenes ottonis	E	A	NA	private	K	N	N	NA
PASSERIFORMES	Furnariidae	Asthenes palpebralis	E	A	NA	private	N	N	N	NA
PASSERIFORMES	Furnariidae	Asthenes fuliginosa		A	NA	private	K	N	N	NA
PASSERIFORMES	Furnariidae	Asthenes griseomurina		NA	NA	private	N	N	N	NA
PASSERIFORMES	Furnariidae	Metopothrix aurantiaca		A	NA	private	K	N	N	NA
PASSERIFORMES	Furnariidae	Xenerpestes singularis		A	NA	private	K	N	N	NA
PASSERIFORMES	Furnariidae	Siptornis striaticollis		NA	NA	NA	K	N	N	NA
PASSERIFORMES	Furnariidae	Thripophaga fusciceps		A	NA	NA	N	N	N	NA
PASSERIFORMES	Furnariidae	Thripophaga berlepschi	E	A	NA	NA	N	N	N	NA
PASSERIFORMES	Furnariidae	Cranioleuca marcapatae	E	A	NA	private	N	N	N	NA
PASSERIFORMES	Furnariidae	Cranioleuca albiceps		A	NA	public	N	N	N	D
PASSERIFORMES	Furnariidae	Cranioleuca vulpina		A	NA	public	N	N	N	D
PASSERIFORMES	Furnariidae	Cranioleuca vulpecula		A	NA	NA	N	N	N	NA
PASSERIFORMES	Furnariidae	Cranioleuca albicapilla	E	A	NA	private	N	N	N	NA
PASSERIFORMES	Furnariidae	Cranioleuca curtata		A	NA	private	N	N	N	NA
PASSERIFORMES	Furnariidae	Cranioleuca antisiensis		A	NA	private	N	N	N	NA
PASSERIFORMES	Furnariidae	Cranioleuca gutturata		A	NA	NA	N	N	N	NA
PASSERIFORMES	Furnariidae	Pseudasthenes cactorum	E	NA	NA	private	K	N	N	NA
PASSERIFORMES	Furnariidae	Certhiaxis cinnamomeus		A	NA	public	K	N	N	A
PASSERIFORMES	Furnariidae	Certhiaxis mustelinus		A	NA	private	N	N	N	NA
PASSERIFORMES	Furnariidae	Mazaria propinqua		A	NA	NA	N	N	N	NA
PASSERIFORMES	Furnariidae	Synallaxis scutata		A	NA	public	K	N	N	C
PASSERIFORMES	Furnariidae	Synallaxis gujanensis		A	NA	public	N	N	N	E**
PASSERIFORMES	Furnariidae	Synallaxis maranonica		NA	NA	NA	N	N	N	NA
PASSERIFORMES	Furnariidae	Synallaxis hypochondriaca	E	NA	NA	NA	K	N	N	NA
PASSERIFORMES	Furnariidae	Synallaxis chinchipensis	E	NA	NA	NA	N	N	N	NA
PASSERIFORMES	Furnariidae	Synallaxis stictothorax		NA	NA	private	N	N	N	NA
PASSERIFORMES	Furnariidae	Synallaxis zimmeri	E	NA	NA	private	N	N	N	NA
PASSERIFORMES	Furnariidae	Synallaxis brachyura		NA	NA	public	N	N	N	A
PASSERIFORMES	Furnariidae	Synallaxis moesta		A	NA	NA	K	N	N	NA
PASSERIFORMES	Furnariidae	Synallaxis cabanisi		A	NA	private	K	N	N	NA
PASSERIFORMES	Furnariidae	Synallaxis hypospodia		A	NA	NA	N	N	N	NA
PASSERIFORMES	Furnariidae	Synallaxis albigularis		A	NA	NA	N	N	N	NA
PASSERIFORMES	Furnariidae	Synallaxis albescens		A	NA	public	K	N	N	C
PASSERIFORMES	Furnariidae	Synallaxis azarae		A	NA	public	K	N	N	A
PASSERIFORMES	Furnariidae	Synallaxis courseni	E	A	NA	NA	N	N	N	NA
PASSERIFORMES	Furnariidae	Synallaxis tithys		NA	NA	private	N	N	N	NA
PASSERIFORMES	Furnariidae	Synallaxis unirufa		A	NA	private	N	N	N	NA
PASSERIFORMES	Furnariidae	Synallaxis rutilans		A	NA	public	N	N	N	E*
PASSERIFORMES	Furnariidae	Synallaxis cherriei		A	NA	private	N	N	N	NA
PASSERIFORMES	Pipridae	Tyranneutes stolzmanni		A	NA	public	K	N	N	D
PASSERIFORMES	Pipridae	Neopelma chrysocephalum		A	NA	public	N	N	N	D
PASSERIFORMES	Pipridae	Neopelma sulphureiventer		A	NA	public	K	N	N	D
PASSERIFORMES	Pipridae	Chloropipo unicolor		A	NA	public	K	N	N	D
PASSERIFORMES	Pipridae	Chiroxiphia pareola		A	NA	public	K	N	N	C
PASSERIFORMES	Pipridae	Chiroxiphia boliviana		A	NA	public	N	N	N	D
PASSERIFORMES	Pipridae	Masius chrysopterus		A	NA	public	N	N	N	D
PASSERIFORMES	Pipridae	Xenopipo atronitens		A	NA	public	K	N	N	D
PASSERIFORMES	Pipridae	Cryptopipo holochlora		A	NA	public	N	N	N	D
PASSERIFORMES	Pipridae	Lepidothrix coronata		A	NA	public	K	N	N	A
PASSERIFORMES	Pipridae	Lepidothrix isidorei		A	NA	private	N	N	N	NA
PASSERIFORMES	Pipridae	Lepidothrix coeruleocapilla	E	A	NA	private	N	N	N	NA
PASSERIFORMES	Pipridae	Heterocercus aurantiivertex		A	NA	NA	N	N	N	NA
PASSERIFORMES	Pipridae	Heterocercus linteatus		A	NA	public	K	N	N	D
PASSERIFORMES	Pipridae	Manacus manacus		A	NA	public	K	N	N	E**
PASSERIFORMES	Pipridae	Pipra filicauda		A	NA	public	K	N	N	D
PASSERIFORMES	Pipridae	Pipra fasciicauda		A	NA	public	K	N	N	E*
PASSERIFORMES	Pipridae	Machaeropterus striolatus		A	NA	NA	N	N	N	NA
PASSERIFORMES	Pipridae	Machaeropterus eckelberryi	E	A	NA	NA	N	N	N	NA
PASSERIFORMES	Pipridae	Machaeropterus pyrocephalus		A	NA	private	K	N	N	NA
PASSERIFORMES	Pipridae	Pseudopipra pipra		A	NA	public	K	N	N	C
PASSERIFORMES	Pipridae	Ceratopipra erythrocephala		A	NA	public	N	N	N	C
PASSERIFORMES	Pipridae	Ceratopipra rubrocapilla		A	NA	public	N	N	N	D
PASSERIFORMES	Pipridae	Ceratopipra chloromeros		A	NA	public	N	N	N	D
PASSERIFORMES	Cotingidae	Pipreola riefferii		A	NA	private	K	N	N	NA
PASSERIFORMES	Cotingidae	Pipreola intermedia		A	NA	private	K	N	N	NA
PASSERIFORMES	Cotingidae	Pipreola arcuata		A	NA	private	K	N	N	NA
PASSERIFORMES	Cotingidae	Pipreola lubomirskii		NA	NA	NA	K	N	N	NA
PASSERIFORMES	Cotingidae	Pipreola pulchra	E	A	NA	private	K	N	N	NA
PASSERIFORMES	Cotingidae	Pipreola frontalis		A	NA	private	K	N	N	NA
PASSERIFORMES	Cotingidae	Pipreola chlorolepidota		A	NA	private	K	N	N	NA
PASSERIFORMES	Cotingidae	Ampelioides tschudii		A	NA	NA	K	N	N	NA
PASSERIFORMES	Cotingidae	Zaratornis stresemanni	E	A	NA	NA	K	N	N	NA
PASSERIFORMES	Cotingidae	Phytotoma raimondii	E	NA	NA	private	K	N	N	NA
PASSERIFORMES	Cotingidae	Doliornis sclateri	E	A	NA	NA	K	N	N	NA
PASSERIFORMES	Cotingidae	Ampelion rubrocristatus		A	NA	private	K	N	N	NA
PASSERIFORMES	Cotingidae	Ampelion rufaxilla		A	NA	private	K	N	N	NA
PASSERIFORMES	Cotingidae	Phoenicircus nigricollis		A	NA	public	K	N	N	D
PASSERIFORMES	Cotingidae	Rupicola peruvianus		A	NA	public	K	N	N	D
PASSERIFORMES	Cotingidae	Snowornis subalaris		A	NA	NA	K	N	N	NA
PASSERIFORMES	Cotingidae	Snowornis cryptolophus		A	NA	NA	K	N	N	NA
PASSERIFORMES	Cotingidae	Querula purpurata		A	NA	public	K	N	N	D
PASSERIFORMES	Cotingidae	Pyroderus scutatus		A	NA	private	K	N	N	NA
PASSERIFORMES	Cotingidae	Cephalopterus ornatus		A	NA	public	K	N	N	D
PASSERIFORMES	Cotingidae	Cotinga maynana		A	NA	NA	K	N	N	NA
PASSERIFORMES	Cotingidae	Cotinga cotinga		A	NA	public	K	N	N	D
PASSERIFORMES	Cotingidae	Cotinga cayana		A	NA	public	K	N	N	D
PASSERIFORMES	Cotingidae	Lipaugus fuscocinereus		NA	NA	private	K	N	N	NA
PASSERIFORMES	Cotingidae	Lipaugus uropygialis		A	NA	private	N	N	N	NA
PASSERIFORMES	Cotingidae	Lipaugus vociferans		A	NA	public	K	N	N	A
PASSERIFORMES	Cotingidae	Porphyrolaema porphyrolaema		A	NA	NA	K	N	N	NA
PASSERIFORMES	Cotingidae	Xipholena punicea		A	NA	public	K	N	N	A
PASSERIFORMES	Cotingidae	Gymnoderus foetidus		A	NA	NA	K	N	N	NA
PASSERIFORMES	Cotingidae	Conioptilon mcilhennyi		A	NA	NA	K	N	N	NA
PASSERIFORMES	Tityridae	Tityra inquisitor		A	NA	public	K	N	N	D
PASSERIFORMES	Tityridae	Tityra cayana		A	NA	public	K	N	N	C
PASSERIFORMES	Tityridae	Tityra semifasciata		A	NA	public	K	N	N	A
PASSERIFORMES	Tityridae	Schiffornis major		A	NA	public	K	N	N	D
PASSERIFORMES	Tityridae	Schiffornis veraepacis		NA	NA	private	N	N	N	NA
PASSERIFORMES	Tityridae	Schiffornis aenea		A	NA	NA	N	N	N	NA
PASSERIFORMES	Tityridae	Schiffornis turdina		A	NA	public	K	N	N	C
PASSERIFORMES	Tityridae	Laniocera hypopyrra		A	NA	public	K	N	N	E*
PASSERIFORMES	Tityridae	Iodopleura isabellae		A	NA	NA	N	N	N	NA
PASSERIFORMES	Tityridae	Laniisoma buckleyi		A	NA	NA	K	N	N	NA
PASSERIFORMES	Tityridae	Xenopsaris albinucha		A	NA	public	N	N	N	D
PASSERIFORMES	Tityridae	Pachyramphus xanthogenys		A	NA	NA	N	N	N	NA
PASSERIFORMES	Tityridae	Pachyramphus versicolor		A	NA	private	N	N	N	NA
PASSERIFORMES	Tityridae	Pachyramphus spodiurus		NA	NA	private	N	N	N	NA
PASSERIFORMES	Tityridae	Pachyramphus rufus		A	NA	public	N	N	N	D
PASSERIFORMES	Tityridae	Pachyramphus castaneus		A	NA	NA	N	N	N	NA
PASSERIFORMES	Tityridae	Pachyramphus polychopterus		A	NA	public	K	N	N	C
PASSERIFORMES	Tityridae	Pachyramphus albogriseus		A	NA	public	N	N	N	D
PASSERIFORMES	Tityridae	Pachyramphus marginatus		A	NA	public	N	N	N	D
PASSERIFORMES	Tityridae	Pachyramphus homochrous		NA	NA	private	N	N	N	NA
PASSERIFORMES	Tityridae	Pachyramphus minor		A	NA	public	K	N	N	D
PASSERIFORMES	Tityridae	Pachyramphus validus		A	NA	public	N	N	N	D
PASSERIFORMES	Tityridae	Oxyruncus cristatus		A	NA	public	K	N	N	F
PASSERIFORMES	Tityridae	Onychorhynchus coronatus		A	NA	public	K	N	N	C
PASSERIFORMES	Tityridae	Onychorhynchus occidentalis		NA	NA	NA	N	N	N	NA
PASSERIFORMES	Tityridae	Terenotriccus erythrurus		A	NA	public	K	N	N	C
PASSERIFORMES	Tityridae	Myiobius villosus		A	NA	public	N	N	N	D
PASSERIFORMES	Tityridae	Myiobius barbatus		A	NA	public	K	N	N	E**
PASSERIFORMES	Tityridae	Myiobius atricaudus		A	NA	public	N	N	N	C
PASSERIFORMES	Tyrannidae	Piprites chloris		A	NA	public	K	N	N	A
PASSERIFORMES	Tyrannidae	Neopipo cinnamomea		A	NA	public	K	N	N	D
PASSERIFORMES	Tyrannidae	Platyrinchus saturatus		A	NA	public	N	N	N	D
PASSERIFORMES	Tyrannidae	Platyrinchus mystaceus		A	NA	public	N	N	N	C
PASSERIFORMES	Tyrannidae	Platyrinchus coronatus		A	NA	public	N	N	N	E**
PASSERIFORMES	Tyrannidae	Platyrinchus flavigularis		A	NA	NA	N	N	N	NA
PASSERIFORMES	Tyrannidae	Platyrinchus platyrhynchos		A	NA	public	K	N	N	E**
PASSERIFORMES	Tyrannidae	Pseudotriccus pelzelni		A	NA	private	N	N	N	NA
PASSERIFORMES	Tyrannidae	Pseudotriccus simplex		A	NA	NA	K	N	N	NA
PASSERIFORMES	Tyrannidae	Pseudotriccus ruficeps		A	NA	public	N	N	N	D
PASSERIFORMES	Tyrannidae	Corythopis torquatus		A	NA	public	K	N	N	A
PASSERIFORMES	Tyrannidae	Pogonotriccus poecilotis		A	NA	private	N	N	N	NA
PASSERIFORMES	Tyrannidae	Pogonotriccus ophthalmicus		A	NA	private	N	N	N	NA
PASSERIFORMES	Tyrannidae	Pogonotriccus orbitalis		A	NA	NA	N	N	N	NA
PASSERIFORMES	Tyrannidae	Phylloscartes ventralis		A	NA	public	K	N	N	A
PASSERIFORMES	Tyrannidae	Phylloscartes gualaquizae		A	NA	NA	N	N	N	NA
PASSERIFORMES	Tyrannidae	Phylloscartes superciliaris		NA	NA	public	N	N	N	D
PASSERIFORMES	Tyrannidae	Phylloscartes parkeri		A	NA	NA	N	N	N	NA
PASSERIFORMES	Tyrannidae	Mionectes striaticollis		A	NA	public	K	N	N	C
PASSERIFORMES	Tyrannidae	Mionectes olivaceus		A	NA	public	K	N	N	C
PASSERIFORMES	Tyrannidae	Mionectes oleagineus		A	NA	public	K	N	N	C
PASSERIFORMES	Tyrannidae	Mionectes macconnelli		A	NA	public	K	N	N	A
PASSERIFORMES	Tyrannidae	Leptopogon amaurocephalus		A	NA	public	K	N	N	A
PASSERIFORMES	Tyrannidae	Leptopogon superciliaris		A	NA	public	N	N	N	C
PASSERIFORMES	Tyrannidae	Leptopogon rufipectus		NA	NA	private	N	N	N	NA
PASSERIFORMES	Tyrannidae	Leptopogon taczanowskii	E	A	NA	private	N	N	N	NA
PASSERIFORMES	Tyrannidae	Cnipodectes subbrunneus		A	NA	public	K	N	N	A
PASSERIFORMES	Tyrannidae	Cnipodectes superrufus		A	NA	NA	N	N	N	NA
PASSERIFORMES	Tyrannidae	Rhynchocyclus olivaceus		A	NA	public	K	N	N	C
PASSERIFORMES	Tyrannidae	Rhynchocyclus fulvipectus		A	NA	public	K	N	N	F
PASSERIFORMES	Tyrannidae	Tolmomyias sulphurescens		A	NA	public	N	N	N	C
PASSERIFORMES	Tyrannidae	Tolmomyias traylori		A	NA	NA	N	N	N	NA
PASSERIFORMES	Tyrannidae	Tolmomyias assimilis		A	NA	public	K	N	N	E**
PASSERIFORMES	Tyrannidae	Tolmomyias poliocephalus		A	NA	public	K	N	N	D
PASSERIFORMES	Tyrannidae	Tolmomyias viridiceps		A	NA	public	N	N	N	D
PASSERIFORMES	Tyrannidae	Myiornis albiventris		A	NA	NA	N	N	N	NA
PASSERIFORMES	Tyrannidae	Myiornis ecaudatus		A	NA	public	K	N	N	D
PASSERIFORMES	Tyrannidae	Lophotriccus pileatus		A	NA	public	K	N	N	B
PASSERIFORMES	Tyrannidae	Lophotriccus vitiosus		A	NA	public	K	N	N	D
PASSERIFORMES	Tyrannidae	Lophotriccus eulophotes		A	NA	NA	N	N	N	NA
PASSERIFORMES	Tyrannidae	Lophotriccus galeatus		A	NA	public	N	N	N	D
PASSERIFORMES	Tyrannidae	Hemitriccus minor		A	NA	public	K	N	N	D
PASSERIFORMES	Tyrannidae	Hemitriccus cohnhafti		A	NA	NA	K	N	N	NA
PASSERIFORMES	Tyrannidae	Hemitriccus spodiops		A	NA	NA	N	N	N	NA
PASSERIFORMES	Tyrannidae	Hemitriccus flammulatus		A	NA	private	N	N	N	NA
PASSERIFORMES	Tyrannidae	Hemitriccus zosterops		A	NA	private	K	N	N	NA
PASSERIFORMES	Tyrannidae	Hemitriccus griseipectus		A	NA	NA	N	N	N	NA
PASSERIFORMES	Tyrannidae	Hemitriccus iohannis		A	NA	NA	N	N	N	NA
PASSERIFORMES	Tyrannidae	Hemitriccus striaticollis		A	NA	public	N	N	N	D
PASSERIFORMES	Tyrannidae	Hemitriccus margaritaceiventer		A	NA	public	K	N	N	A
PASSERIFORMES	Tyrannidae	Hemitriccus minimus		A	NA	NA	N	N	N	NA
PASSERIFORMES	Tyrannidae	Hemitriccus granadensis		A	NA	private	K	N	N	NA
PASSERIFORMES	Tyrannidae	Hemitriccus cinnamomeipectus		A	NA	NA	N	N	N	NA
PASSERIFORMES	Tyrannidae	Hemitriccus rufigularis		A	NA	NA	N	N	N	NA
PASSERIFORMES	Tyrannidae	Poecilotriccus ruficeps		A	NA	private	N	N	N	NA
PASSERIFORMES	Tyrannidae	Poecilotriccus luluae	E	A	NA	NA	N	N	N	NA
PASSERIFORMES	Tyrannidae	Poecilotriccus albifacies		A	NA	NA	K	N	N	NA
PASSERIFORMES	Tyrannidae	Poecilotriccus capitalis		A	NA	NA	K	N	N	NA
PASSERIFORMES	Tyrannidae	Poecilotriccus plumbeiceps		A	NA	public	K	N	N	D
PASSERIFORMES	Tyrannidae	Poecilotriccus latirostris		A	NA	public	K	N	N	D
PASSERIFORMES	Tyrannidae	Poecilotriccus calopterus		A	NA	NA	N	N	N	NA
PASSERIFORMES	Tyrannidae	Poecilotriccus pulchellus	E	A	NA	NA	N	N	N	NA
PASSERIFORMES	Tyrannidae	Todirostrum maculatum		A	NA	public	K	N	N	D
PASSERIFORMES	Tyrannidae	Todirostrum cinereum		A	NA	public	K	N	N	C
PASSERIFORMES	Tyrannidae	Todirostrum chrysocrotaphum		A	NA	NA	N	N	N	NA
PASSERIFORMES	Tyrannidae	Myiotriccus ornatus		A	NA	private	K	N	N	NA
PASSERIFORMES	Tyrannidae	Nephelomyias pulcher		A	NA	public	N	N	N	D
PASSERIFORMES	Tyrannidae	Nephelomyias lintoni		NA	NA	private	N	N	N	NA
PASSERIFORMES	Tyrannidae	Nephelomyias ochraceiventris		A	NA	public	K	N	N	D
PASSERIFORMES	Tyrannidae	Hirundinea ferruginea		A	NA	public	K	N	N	D
PASSERIFORMES	Tyrannidae	Pyrrhomyias cinnamomeus		A	NA	public	N	N	N	C
PASSERIFORMES	Tyrannidae	Zimmerius bolivianus		A	NA	private	N	N	N	NA
PASSERIFORMES	Tyrannidae	Zimmerius cinereicapilla		A	NA	NA	N	N	N	NA
PASSERIFORMES	Tyrannidae	Zimmerius villarejoi	E	A	NA	NA	N	N	N	NA
PASSERIFORMES	Tyrannidae	Zimmerius gracilipes		A	NA	public	N	N	N	D
PASSERIFORMES	Tyrannidae	Zimmerius chrysops		A	NA	private	N	N	N	NA
PASSERIFORMES	Tyrannidae	Zimmerius flavidifrons		NA	NA	NA	N	N	N	NA
PASSERIFORMES	Tyrannidae	Zimmerius viridiflavus		A	NA	NA	N	N	N	NA
PASSERIFORMES	Tyrannidae	Stigmatura napensis		A	NA	private	K	N	N	NA
PASSERIFORMES	Tyrannidae	Inezia inornata		A	NA	public	N	N	N	D
PASSERIFORMES	Tyrannidae	Euscarthmus meloryphus		A	NA	public	K	N	N	A
PASSERIFORMES	Tyrannidae	Euscarthmus fulviceps		A	NA	NA	N	N	N	NA
PASSERIFORMES	Tyrannidae	Ornithion inerme		A	NA	public	N	N	N	D
PASSERIFORMES	Tyrannidae	Camptostoma obsoletum		A	NA	public	K	N	N	C
PASSERIFORMES	Tyrannidae	Elaenia flavogaster		A	NA	public	K	N	N	A
PASSERIFORMES	Tyrannidae	Elaenia spectabilis		A	NA	public	N	N	N	B
PASSERIFORMES	Tyrannidae	Elaenia albiceps		A	NA	public	N	N	N	A
PASSERIFORMES	Tyrannidae	Elaenia chilensis		NA	NA	public	N	N	N	D
PASSERIFORMES	Tyrannidae	Elaenia parvirostris		A	NA	public	K	N	N	A
PASSERIFORMES	Tyrannidae	Elaenia strepera		A	NA	public	N	N	N	A
PASSERIFORMES	Tyrannidae	Elaenia gigas		A	NA	private	N	N	N	NA
PASSERIFORMES	Tyrannidae	Elaenia pelzelni		A	NA	NA	N	N	N	NA
PASSERIFORMES	Tyrannidae	Elaenia cristata		A	NA	public	K	N	N	D
PASSERIFORMES	Tyrannidae	Elaenia chiriquensis		A	NA	public	K	N	N	A
PASSERIFORMES	Tyrannidae	Elaenia obscura		A	NA	public	N	N	N	D
PASSERIFORMES	Tyrannidae	Elaenia pallatangae		A	NA	public	N	N	N	D
PASSERIFORMES	Tyrannidae	Tyrannulus elatus		A	NA	public	N	N	N	A
PASSERIFORMES	Tyrannidae	Myiopagis gaimardii		A	NA	public	N	N	N	D
PASSERIFORMES	Tyrannidae	Myiopagis caniceps		A	NA	public	N	N	N	D
PASSERIFORMES	Tyrannidae	Myiopagis olallai		A	NA	NA	N	N	N	NA
PASSERIFORMES	Tyrannidae	Myiopagis subplacens		NA	NA	private	N	N	N	NA
PASSERIFORMES	Tyrannidae	Myiopagis flavivertex		A	NA	private	N	N	N	NA
PASSERIFORMES	Tyrannidae	Myiopagis viridicata		A	NA	public	K	N	N	C
PASSERIFORMES	Tyrannidae	Capsiempis flaveola		A	NA	public	K	N	N	D
PASSERIFORMES	Tyrannidae	Phyllomyias sclateri		A	NA	public	N	N	N	D
PASSERIFORMES	Tyrannidae	Phyllomyias weedeni		A	NA	NA	N	N	N	NA
PASSERIFORMES	Tyrannidae	Phyllomyias zeledoni		A	NA	NA	N	N	N	NA
PASSERIFORMES	Tyrannidae	Phyllomyias griseiceps		A	NA	public	N	N	N	D
PASSERIFORMES	Tyrannidae	Phyllomyias nigrocapillus		A	NA	private	N	N	N	NA
PASSERIFORMES	Tyrannidae	Phyllomyias cinereiceps		A	NA	private	N	N	N	NA
PASSERIFORMES	Tyrannidae	Phyllomyias uropygialis		A	NA	private	K	N	N	NA
PASSERIFORMES	Tyrannidae	Phyllomyias plumbeiceps		A	NA	NA	N	N	N	NA
PASSERIFORMES	Tyrannidae	Phaeomyias murina		A	NA	public	K	N	N	C
PASSERIFORMES	Tyrannidae	Phaeomyias tumbezana		NA	NA	NA	N	N	N	NA
PASSERIFORMES	Tyrannidae	Pseudelaenia leucospodia		NA	NA	private	N	N	N	NA
PASSERIFORMES	Tyrannidae	Mecocerculus poecilocercus		A	NA	private	N	N	N	NA
PASSERIFORMES	Tyrannidae	Mecocerculus hellmayri		A	NA	NA	N	N	N	NA
PASSERIFORMES	Tyrannidae	Mecocerculus stictopterus		A	NA	private	K	N	N	NA
PASSERIFORMES	Tyrannidae	Mecocerculus leucophrys		A	NA	public	K	N	N	D
PASSERIFORMES	Tyrannidae	Mecocerculus calopterus		A	NA	private	N	N	N	NA
PASSERIFORMES	Tyrannidae	Mecocerculus minor		A	NA	NA	N	N	N	NA
PASSERIFORMES	Tyrannidae	Anairetes nigrocristatus		A	NA	NA	K	N	N	NA
PASSERIFORMES	Tyrannidae	Anairetes reguloides		NA	NA	private	K	N	N	NA
PASSERIFORMES	Tyrannidae	Anairetes alpinus		NA	NA	NA	K	N	N	NA
PASSERIFORMES	Tyrannidae	Anairetes flavirostris		NA	NA	public	K	N	N	D
PASSERIFORMES	Tyrannidae	Anairetes parulus		A	NA	public	K	N	N	A
PASSERIFORMES	Tyrannidae	Pseudocolopteryx acutipennis		A	NA	public	N	N	N	D
PASSERIFORMES	Tyrannidae	Serpophaga cinerea		A	NA	NA	N	N	N	NA
PASSERIFORMES	Tyrannidae	Serpophaga hypoleuca		A	NA	private	N	N	N	NA
PASSERIFORMES	Tyrannidae	Uromyias agraphia	E	A	NA	NA	N	N	N	NA
PASSERIFORMES	Tyrannidae	Muscigralla brevicauda		NA	NA	private	N	N	N	NA
PASSERIFORMES	Tyrannidae	Attila cinnamomeus		A	NA	public	K	N	N	A
PASSERIFORMES	Tyrannidae	Attila torridus		NA	NA	NA	K	N	N	NA
PASSERIFORMES	Tyrannidae	Attila citriniventris		A	NA	NA	K	N	N	NA
PASSERIFORMES	Tyrannidae	Attila bolivianus		A	NA	private	K	N	N	NA
PASSERIFORMES	Tyrannidae	Attila spadiceus		A	NA	public	K	N	N	A
PASSERIFORMES	Tyrannidae	Legatus leucophaius		A	NA	public	N	N	N	A
PASSERIFORMES	Tyrannidae	Ramphotrigon megacephalum		A	NA	public	K	N	N	D
PASSERIFORMES	Tyrannidae	Ramphotrigon ruficauda		A	NA	public	K	N	N	D
PASSERIFORMES	Tyrannidae	Ramphotrigon fuscicauda		A	NA	private	N	N	N	NA
PASSERIFORMES	Tyrannidae	Pitangus sulphuratus		A	NA	public	K	N	N	C
PASSERIFORMES	Tyrannidae	Philohydor lictor		A	NA	public	N	N	N	D
PASSERIFORMES	Tyrannidae	Tyrannopsis sulphurea		A	NA	public	N	N	N	D
PASSERIFORMES	Tyrannidae	Megarynchus pitangua		A	NA	public	K	N	N	D
PASSERIFORMES	Tyrannidae	Myiodynastes chrysocephalus		A	NA	private	N	N	N	NA
PASSERIFORMES	Tyrannidae	Myiodynastes bairdii		NA	NA	private	N	N	N	NA
PASSERIFORMES	Tyrannidae	Myiodynastes luteiventris		A	K	public	N	N	N	A
PASSERIFORMES	Tyrannidae	Myiodynastes maculatus		A	NA	public	K	N	N	C
PASSERIFORMES	Tyrannidae	Myiozetetes cayanensis		A	NA	public	N	N	N	A
PASSERIFORMES	Tyrannidae	Myiozetetes similis		A	NA	public	N	N	N	C
PASSERIFORMES	Tyrannidae	Myiozetetes granadensis		A	NA	public	N	N	N	D
PASSERIFORMES	Tyrannidae	Myiozetetes luteiventris		A	NA	public	N	N	N	D
PASSERIFORMES	Tyrannidae	Conopias parvus		A	NA	public	N	N	N	D
PASSERIFORMES	Tyrannidae	Conopias trivirgatus		A	NA	public	N	N	N	D
PASSERIFORMES	Tyrannidae	Conopias cinchoneti		A	NA	private	N	N	N	NA
PASSERIFORMES	Tyrannidae	Empidonomus varius		A	NA	public	N	N	N	D
PASSERIFORMES	Tyrannidae	Griseotyrannus aurantioatrocristatus		A	NA	public	N	N	N	D
PASSERIFORMES	Tyrannidae	Tyrannus niveigularis		NA	NA	private	N	N	N	NA
PASSERIFORMES	Tyrannidae	Tyrannus albogularis		A	NA	public	N	N	N	D
PASSERIFORMES	Tyrannidae	Tyrannus melancholicus		A	NA	public	K	N	K	E**
PASSERIFORMES	Tyrannidae	Tyrannus savana		A	NA	public	K	N	N	A
PASSERIFORMES	Tyrannidae	Tyrannus tyrannus		A	NA	public	K	K	K	A
PASSERIFORMES	Tyrannidae	Rhytipterna simplex		A	NA	public	N	N	N	C
PASSERIFORMES	Tyrannidae	Casiornis rufus		A	NA	public	K	N	N	E*
PASSERIFORMES	Tyrannidae	Sirystes albocinereus		A	NA	NA	N	N	N	NA
PASSERIFORMES	Tyrannidae	Myiarchus semirufus	E	NA	NA	private	N	N	N	NA
PASSERIFORMES	Tyrannidae	Myiarchus tuberculifer		A	NA	public	K	N	N	C
PASSERIFORMES	Tyrannidae	Myiarchus swainsoni		A	NA	public	K	N	N	E**
PASSERIFORMES	Tyrannidae	Myiarchus ferox		A	NA	public	N	N	N	E**
PASSERIFORMES	Tyrannidae	Myiarchus phaeocephalus		NA	NA	private	N	N	N	NA
PASSERIFORMES	Tyrannidae	Myiarchus cephalotes		A	NA	private	N	N	N	NA
PASSERIFORMES	Tyrannidae	Myiarchus crinitus		A	NA	public	K	N	N	A
PASSERIFORMES	Tyrannidae	Myiarchus tyrannulus		A	NA	public	K	N	N	A
PASSERIFORMES	Tyrannidae	Colonia colonus		A	NA	public	K	N	N	C
PASSERIFORMES	Tyrannidae	Myiophobus flavicans		A	NA	public	N	N	N	D
PASSERIFORMES	Tyrannidae	Myiophobus phoenicomitra		A	NA	NA	N	N	N	NA
PASSERIFORMES	Tyrannidae	Myiophobus inornatus		A	NA	NA	N	N	N	NA
PASSERIFORMES	Tyrannidae	Myiophobus roraimae		A	NA	public	N	N	N	D
PASSERIFORMES	Tyrannidae	Myiophobus cryptoxanthus		A	NA	NA	N	N	N	NA
PASSERIFORMES	Tyrannidae	Myiophobus fasciatus		A	NA	public	K	N	N	C
PASSERIFORMES	Tyrannidae	Silvicultrix frontalis		A	NA	public	N	N	N	D
PASSERIFORMES	Tyrannidae	Silvicultrix spodionota		NA	NA	NA	N	N	N	NA
PASSERIFORMES	Tyrannidae	Silvicultrix jelskii		NA	NA	private	N	N	N	NA
PASSERIFORMES	Tyrannidae	Silvicultrix pulchella		A	NA	private	K	N	N	NA
PASSERIFORMES	Tyrannidae	Silvicultrix diadema		NA	NA	private	N	N	N	NA
PASSERIFORMES	Tyrannidae	Ochthoeca cinnamomeiventris		A	NA	public	N	N	N	D
PASSERIFORMES	Tyrannidae	Ochthoeca thoracica		A	NA	NA	N	N	N	NA
PASSERIFORMES	Tyrannidae	Ochthoeca rufipectoralis		A	NA	public	K	N	N	D
PASSERIFORMES	Tyrannidae	Ochthoeca fumicolor		A	NA	private	N	N	N	NA
PASSERIFORMES	Tyrannidae	Ochthoeca oenanthoides		A	NA	public	N	N	N	D
PASSERIFORMES	Tyrannidae	Ochthoeca piurae	E	NA	NA	NA	N	N	N	NA
PASSERIFORMES	Tyrannidae	Ochthoeca leucophrys		A	NA	private	N	N	N	NA
PASSERIFORMES	Tyrannidae	Tumbezia salvini		NA	NA	private	N	N	N	NA
PASSERIFORMES	Tyrannidae	Sublegatus obscurior		A	NA	public	N	N	N	D
PASSERIFORMES	Tyrannidae	Sublegatus modestus		A	NA	public	K	N	N	E*
PASSERIFORMES	Tyrannidae	Pyrocephalus rubinus		A	NA	public	K	N	N	A
PASSERIFORMES	Tyrannidae	Pyrocephalus obscurus		NA	NA	NA	K	N	N	NA
PASSERIFORMES	Tyrannidae	Fluvicola pica		A	NA	public	K	N	N	A
PASSERIFORMES	Tyrannidae	Fluvicola albiventer		A	NA	public	K	N	N	D
PASSERIFORMES	Tyrannidae	Fluvicola nengeta		NA	NA	public	N	N	N	D
PASSERIFORMES	Tyrannidae	Arundinicola leucocephala		A	NA	public	K	N	N	A
PASSERIFORMES	Tyrannidae	Lessonia oreas		A	NA	public	N	N	N	A
PASSERIFORMES	Tyrannidae	Hymenops perspicillatus		A	NA	public	N	N	N	A
PASSERIFORMES	Tyrannidae	Knipolegus orenocensis		A	NA	public	N	N	N	D
PASSERIFORMES	Tyrannidae	Knipolegus poecilurus		A	NA	public	N	N	N	D
PASSERIFORMES	Tyrannidae	Knipolegus poecilocercus		A	NA	public	N	N	N	D
PASSERIFORMES	Tyrannidae	Knipolegus signatus		A	NA	public	N	N	N	D
PASSERIFORMES	Tyrannidae	Knipolegus cabanisi		A	NA	NA	N	N	N	NA
PASSERIFORMES	Tyrannidae	Knipolegus aterrimus		A	NA	public	K	N	N	A
PASSERIFORMES	Tyrannidae	Knipolegus hudsoni		A	NA	public	N	N	N	D
PASSERIFORMES	Tyrannidae	Satrapa icterophrys		A	NA	public	N	N	N	A
PASSERIFORMES	Tyrannidae	Muscisaxicola fluviatilis		A	NA	NA	N	N	N	NA
PASSERIFORMES	Tyrannidae	Muscisaxicola maculirostris		A	NA	public	N	N	N	A
PASSERIFORMES	Tyrannidae	Muscisaxicola griseus		A	NA	NA	N	N	N	NA
PASSERIFORMES	Tyrannidae	Muscisaxicola juninensis		A	NA	private	N	N	N	NA
PASSERIFORMES	Tyrannidae	Muscisaxicola cinereus		A	NA	public	N	N	N	D
PASSERIFORMES	Tyrannidae	Muscisaxicola albifrons		A	NA	private	N	N	N	NA
PASSERIFORMES	Tyrannidae	Muscisaxicola flavinucha		NA	NA	public	N	N	N	D
PASSERIFORMES	Tyrannidae	Muscisaxicola rufivertex		A	NA	public	N	N	N	D
PASSERIFORMES	Tyrannidae	Muscisaxicola maclovianus		NA	NA	public	N	N	N	D
PASSERIFORMES	Tyrannidae	Muscisaxicola albilora		A	NA	public	N	N	N	D
PASSERIFORMES	Tyrannidae	Muscisaxicola capistratus		NA	NA	public	N	N	N	D
PASSERIFORMES	Tyrannidae	Muscisaxicola frontalis		NA	NA	public	N	N	N	D
PASSERIFORMES	Tyrannidae	Cnemarchus erythropygius		A	NA	private	N	N	N	NA
PASSERIFORMES	Tyrannidae	Polioxolmis rufipennis		A	NA	private	N	N	N	NA
PASSERIFORMES	Tyrannidae	Xolmis cinereus		A	NA	public	N	N	N	A
PASSERIFORMES	Tyrannidae	Agriornis montanus		A	NA	NA	N	N	N	NA
PASSERIFORMES	Tyrannidae	Agriornis albicauda		A	NA	NA	N	N	N	NA
PASSERIFORMES	Tyrannidae	Agriornis micropterus		NA	NA	public	N	N	N	A
PASSERIFORMES	Tyrannidae	Myiotheretes striaticollis		A	NA	private	N	N	N	NA
PASSERIFORMES	Tyrannidae	Myiotheretes fumigatus		A	NA	private	N	N	N	NA
PASSERIFORMES	Tyrannidae	Myiotheretes fuscorufus		A	NA	private	K	N	N	NA
PASSERIFORMES	Tyrannidae	Ochthornis littoralis		A	NA	public	N	N	N	D
PASSERIFORMES	Tyrannidae	Cnemotriccus fuscatus		A	NA	public	K	N	N	C
PASSERIFORMES	Tyrannidae	Lathrotriccus euleri		A	NA	public	K	N	N	A
PASSERIFORMES	Tyrannidae	Lathrotriccus griseipectus		NA	NA	private	N	N	N	NA
PASSERIFORMES	Tyrannidae	Mitrephanes olivaceus		A	K	public	K	N	N	D
PASSERIFORMES	Tyrannidae	Sayornis nigricans		A	NA	public	K	N	N	D
PASSERIFORMES	Tyrannidae	Empidonax alnorum		A	NA	public	K	N	N	E*
PASSERIFORMES	Tyrannidae	Contopus cooperi		A	NA	public	K	N	N	A
PASSERIFORMES	Tyrannidae	Contopus fumigatus		A	NA	public	N	N	N	D
PASSERIFORMES	Tyrannidae	Contopus sordidulus		A	NA	public	K	N	N	A
PASSERIFORMES	Tyrannidae	Contopus virens		A	NA	public	K	N	N	D
PASSERIFORMES	Tyrannidae	Contopus cinereus		A	NA	public	N	N	N	D
PASSERIFORMES	Tyrannidae	Contopus punensis		NA	NA	NA	N	N	N	NA
PASSERIFORMES	Tyrannidae	Contopus nigrescens		A	NA	public	N	N	N	D
PASSERIFORMES	Tyrannidae	Tachuris rubrigastra		A	NA	public	K	N	N	D
PASSERIFORMES	Vireonidae	Cyclarhis gujanensis		A	NA	public	K	N	N	C
PASSERIFORMES	Vireonidae	Hylophilus olivaceus		A	NA	NA	N	N	N	NA
PASSERIFORMES	Vireonidae	Hylophilus pectoralis		A	NA	public	N	N	N	D
PASSERIFORMES	Vireonidae	Hylophilus semicinereus		A	NA	public	N	N	N	D
PASSERIFORMES	Vireonidae	Hylophilus thoracicus		A	NA	public	N	N	N	A
PASSERIFORMES	Vireonidae	Vireolanius leucotis		A	NA	public	K	N	N	D
PASSERIFORMES	Vireonidae	Hylophilus ochraceiceps		A	NA	public	K	N	N	E**
PASSERIFORMES	Vireonidae	Hylophilus decurtatus		NA	NA	public	N	N	N	C
PASSERIFORMES	Vireonidae	Hylophilus hypoxanthus		A	NA	NA	N	N	N	NA
PASSERIFORMES	Vireonidae	Vireo leucophrys		A	NA	public	K	N	N	D
PASSERIFORMES	Vireonidae	Vireo olivaceus		A	NA	public	K	N	K	E**
PASSERIFORMES	Vireonidae	Vireo chivi		A	NA	NA	N	N	N	NA
PASSERIFORMES	Vireonidae	Vireo flavoviridis		A	NA	public	N	N	N	E**
PASSERIFORMES	Vireonidae	Vireo altiloquus		A	NA	public	K	N	N	C
PASSERIFORMES	Corvidae	Cyanolyca viridicyanus		A	NA	private	N	N	N	NA
PASSERIFORMES	Corvidae	Cyanolyca turcosa		NA	NA	private	N	N	N	NA
PASSERIFORMES	Corvidae	Cyanocorax violaceus		A	NA	private	K	N	N	NA
PASSERIFORMES	Corvidae	Cyanocorax cyanomelas		A	NA	public	K	N	N	D
PASSERIFORMES	Corvidae	Cyanocorax mystacalis		NA	NA	private	K	N	N	NA
PASSERIFORMES	Corvidae	Cyanocorax yncas		A	NA	public	K	N	N	C
PASSERIFORMES	Hirundinidae	Notiochelidon cyanoleuca		A	NA	public	N	N	N	D
PASSERIFORMES	Hirundinidae	Alopochelidon fucata		A	NA	public	N	N	N	A
PASSERIFORMES	Hirundinidae	Notiochelidon murina		A	NA	private	N	N	N	NA
PASSERIFORMES	Hirundinidae	Notiochelidon flavipes		A	NA	private	N	N	N	NA
PASSERIFORMES	Hirundinidae	Haplochelidon andecola		A	NA	private	N	N	N	NA
PASSERIFORMES	Hirundinidae	Atticora fasciata		A	NA	public	N	N	N	D
PASSERIFORMES	Hirundinidae	Neochelidon tibialis		A	NA	private	N	N	N	NA
PASSERIFORMES	Hirundinidae	Stelgidopteryx ruficollis		A	NA	public	N	N	N	A
PASSERIFORMES	Hirundinidae	Progne tapera		A	NA	public	N	N	N	C
PASSERIFORMES	Hirundinidae	Progne subis		A	NA	public	K	N	N	C
PASSERIFORMES	Hirundinidae	Progne chalybea		A	NA	public	K	N	N	D
PASSERIFORMES	Hirundinidae	Progne elegans		A	NA	private	K	N	N	NA
PASSERIFORMES	Hirundinidae	Progne murphyi		NA	NA	private	K	N	N	NA
PASSERIFORMES	Hirundinidae	Tachycineta stolzmanni		NA	NA	public	K	N	N	D
PASSERIFORMES	Hirundinidae	Tachycineta albiventer		A	NA	public	K	N	N	A
PASSERIFORMES	Hirundinidae	Tachycineta leucorrhoa		A	NA	public	K	N	N	A
PASSERIFORMES	Hirundinidae	Riparia riparia		A	NA	public	K	N	N	A
PASSERIFORMES	Hirundinidae	Hirundo rustica		A	NA	public	K	K	K	A
PASSERIFORMES	Hirundinidae	Petrochelidon pyrrhonota		A	NA	public	N	N	N	D
PASSERIFORMES	Hirundinidae	Petrochelidon rufocollaris		NA	NA	private	N	N	N	NA
PASSERIFORMES	Troglodytidae	Microcerculus marginatus		A	NA	public	K	N	N	C
PASSERIFORMES	Troglodytidae	Microcerculus bambla		A	NA	public	K	N	N	C
PASSERIFORMES	Troglodytidae	Odontorchilus branickii		A	NA	NA	N	N	N	NA
PASSERIFORMES	Troglodytidae	Troglodytes aedon		A	NA	public	K	N	N	C
PASSERIFORMES	Troglodytidae	Troglodytes solstitialis		A	NA	public	N	N	N	D
PASSERIFORMES	Troglodytidae	Cistothorus platensis		A	NA	public	K	N	N	C
PASSERIFORMES	Troglodytidae	Campylorhynchus fasciatus		A	NA	private	K	N	N	NA
PASSERIFORMES	Troglodytidae	Campylorhynchus turdinus		A	NA	public	K	N	N	D
PASSERIFORMES	Troglodytidae	Pheugopedius euophrys		A	NA	private	N	N	N	NA
PASSERIFORMES	Troglodytidae	Pheugopedius eisenmanni	E	A	NA	NA	N	N	N	NA
PASSERIFORMES	Troglodytidae	Pheugopedius genibarbis		A	NA	public	K	N	N	D
PASSERIFORMES	Troglodytidae	Pheugopedius coraya		A	NA	public	K	N	N	D
PASSERIFORMES	Troglodytidae	Pheugopedius sclateri		A	NA	private	N	N	N	NA
PASSERIFORMES	Troglodytidae	Cantorchilus superciliaris		NA	NA	private	K	N	N	NA
PASSERIFORMES	Troglodytidae	Cantorchilus leucotis		A	NA	public	K	N	N	C
PASSERIFORMES	Troglodytidae	Cinnycerthia unirufa		NA	NA	private	N	N	N	NA
PASSERIFORMES	Troglodytidae	Cinnycerthia olivascens		A	NA	private	N	N	N	NA
PASSERIFORMES	Troglodytidae	Cinnycerthia peruana	E	A	NA	private	K	N	N	NA
PASSERIFORMES	Troglodytidae	Cinnycerthia fulva		A	NA	NA	N	N	N	NA
PASSERIFORMES	Troglodytidae	Henicorhina leucosticta		A	NA	public	K	N	N	C
PASSERIFORMES	Troglodytidae	Henicorhina leucoptera		A	NA	private	N	N	N	NA
PASSERIFORMES	Troglodytidae	Henicorhina leucophrys		A	NA	public	K	N	N	C
PASSERIFORMES	Troglodytidae	Cyphorhinus thoracicus		A	NA	private	N	N	N	NA
PASSERIFORMES	Troglodytidae	Cyphorhinus arada		A	NA	public	N	N	N	C
PASSERIFORMES	Polioptilidae	Microbates collaris		A	NA	public	K	N	N	D
PASSERIFORMES	Polioptilidae	Microbates cinereiventris		A	NA	public	K	N	N	C
PASSERIFORMES	Polioptilidae	Ramphocaenus melanurus		A	NA	public	N	N	N	C
PASSERIFORMES	Polioptilidae	Ramphocaenus sticturus		A	NA	NA	N	N	N	NA
PASSERIFORMES	Polioptilidae	Polioptila plumbea		A	NA	public	K	N	N	C
PASSERIFORMES	Polioptilidae	Polioptila clementsi	E	A	NA	NA	N	N	N	NA
PASSERIFORMES	Donacobiidae	Donacobius atricapilla		A	NA	public	K	N	N	A
PASSERIFORMES	Cinclidae	Cinclus leucocephalus		A	NA	private	N	N	N	NA
PASSERIFORMES	Turdidae	Myadestes ralloides		A	K	public	K	N	K	C
PASSERIFORMES	Turdidae	Catharus fuscater		A	NA	public	K	N	N	C
PASSERIFORMES	Turdidae	Catharus maculatus		A	NA	public	K	N	K	D
PASSERIFORMES	Turdidae	Catharus fuscescens		A	NA	public	K	N	N	E*
PASSERIFORMES	Turdidae	Catharus minimus		A	NA	public	K	N	N	E*
PASSERIFORMES	Turdidae	Catharus ustulatus		A	NA	public	K	N	K	A
PASSERIFORMES	Turdidae	Entomodestes leucotis		A	NA	private	K	N	N	NA
PASSERIFORMES	Turdidae	Cichlopsis leucogenys		A	NA	public	K	N	N	D
PASSERIFORMES	Turdidae	Turdus leucops		A	NA	private	K	N	K	NA
PASSERIFORMES	Turdidae	Turdus reevei		NA	NA	private	K	N	K	NA
PASSERIFORMES	Turdidae	Turdus leucomelas		A	NA	public	K	N	K	E**
PASSERIFORMES	Turdidae	Turdus hauxwelli		A	NA	public	K	N	K	D
PASSERIFORMES	Turdidae	Turdus maculirostris		NA	NA	NA	K	N	K	NA
PASSERIFORMES	Turdidae	Turdus sanchezorum		A	NA	NA	N	N	N	NA
PASSERIFORMES	Turdidae	Turdus lawrencii		A	NA	public	K	N	K	D
PASSERIFORMES	Turdidae	Turdus amaurochalinus		A	NA	public	K	N	K	A
PASSERIFORMES	Turdidae	Turdus ignobilis		A	NA	public	K	N	K	D
PASSERIFORMES	Turdidae	Turdus maranonicus		A	NA	public	K	N	K	D
PASSERIFORMES	Turdidae	Turdus fulviventris		NA	NA	public	K	N	K	D
PASSERIFORMES	Turdidae	Turdus nigriceps		A	NA	public	K	N	K	D
PASSERIFORMES	Turdidae	Turdus fuscater		A	NA	public	K	N	K	D
PASSERIFORMES	Turdidae	Turdus chiguanco		A	NA	public	K	N	K	D
PASSERIFORMES	Turdidae	Turdus serranus		A	NA	public	K	N	K	D
PASSERIFORMES	Turdidae	Turdus albicollis		A	NA	public	K	N	K	E**
PASSERIFORMES	Mimidae	Mimus gilvus		A	NA	public	N	N	K	E**
PASSERIFORMES	Mimidae	Mimus longicaudatus		A	NA	public	N	N	N	D
PASSERIFORMES	Mimidae	Mimus triurus		NA	NA	public	N	N	N	E*
PASSERIFORMES	Mimidae	Mimus dorsalis		NA	NA	public	N	N	N	E*
PASSERIFORMES	Passeridae	Passer domesticus		A	NA	public	K	N	K	E**
PASSERIFORMES	Motacillidae	Anthus lutescens		A	NA	public	N	N	N	A
PASSERIFORMES	Motacillidae	Anthus brevirostris		A	NA	NA	N	N	N	NA
PASSERIFORMES	Motacillidae	Anthus peruvianus		NA	NA	NA	N	N	N	NA
PASSERIFORMES	Motacillidae	Anthus correndera		A	NA	public	K	N	N	A
PASSERIFORMES	Motacillidae	Anthus hellmayri		A	NA	public	N	N	N	D
PASSERIFORMES	Motacillidae	Anthus bogotensis		A	NA	private	N	N	N	NA
PASSERIFORMES	Fringillidae	Spinus crassirostris		NA	NA	public	K	N	N	E*
PASSERIFORMES	Fringillidae	Spinus magellanicus		NA	NA	public	K	N	N	E*
PASSERIFORMES	Fringillidae	Spinus siemiradzkii		NA	NA	NA	K	N	N	NA
PASSERIFORMES	Fringillidae	Spinus olivaceus		A	NA	NA	K	N	N	NA
PASSERIFORMES	Fringillidae	Spinus xanthogastrus		NA	NA	public	K	N	N	D
PASSERIFORMES	Fringillidae	Spinus atratus		A	NA	public	K	N	N	E*
PASSERIFORMES	Fringillidae	Spinus uropygialis		NA	NA	NA	K	N	N	NA
PASSERIFORMES	Fringillidae	Spinus psaltria		A	NA	public	K	N	N	A
PASSERIFORMES	Fringillidae	Euphonia plumbea		A	NA	public	N	N	N	D
PASSERIFORMES	Fringillidae	Euphonia chlorotica		A	NA	public	N	N	N	A
PASSERIFORMES	Fringillidae	Euphonia saturata		NA	NA	private	N	N	N	NA
PASSERIFORMES	Fringillidae	Euphonia laniirostris		A	NA	public	K	N	K	C
PASSERIFORMES	Fringillidae	Euphonia cyanocephala		A	NA	public	N	N	N	D
PASSERIFORMES	Fringillidae	Euphonia chrysopasta		A	NA	public	N	N	N	D
PASSERIFORMES	Fringillidae	Euphonia mesochrysa		A	NA	public	N	N	N	D
PASSERIFORMES	Fringillidae	Euphonia minuta		A	NA	public	N	N	N	D
PASSERIFORMES	Fringillidae	Euphonia xanthogaster		A	NA	public	N	N	N	E*
PASSERIFORMES	Fringillidae	Euphonia rufiventris		A	NA	public	N	N	N	D
PASSERIFORMES	Fringillidae	Chlorophonia cyanea		A	NA	public	N	N	N	D
PASSERIFORMES	Fringillidae	Chlorophonia pyrrhophrys		A	NA	NA	N	N	N	NA
PASSERIFORMES	Passerellidae	Chlorospingus flavigularis		A	NA	public	K	N	N	D
PASSERIFORMES	Passerellidae	Chlorospingus parvirostris		A	NA	public	K	N	N	D
PASSERIFORMES	Passerellidae	Chlorospingus canigularis		A	NA	private	K	N	K	NA
PASSERIFORMES	Passerellidae	Chlorospingus flavopectus		A	K	public	N	N	N	C
PASSERIFORMES	Passerellidae	Rhynchospiza stolzmanni		NA	NA	private	K	N	N	NA
PASSERIFORMES	Passerellidae	Ammodramus humeralis		A	NA	public	K	N	N	A
PASSERIFORMES	Passerellidae	Ammodramus aurifrons		A	NA	private	K	N	N	NA
PASSERIFORMES	Passerellidae	Arremonops conirostris		NA	NA	public	K	N	N	A
PASSERIFORMES	Passerellidae	Arremon assimilis		A	NA	private	N	N	N	NA
PASSERIFORMES	Passerellidae	Arremon torquatus		A	NA	public	K	N	N	C
PASSERIFORMES	Passerellidae	Arremon aurantiirostris		A	NA	public	K	N	N	C
PASSERIFORMES	Passerellidae	Arremon abeillei		NA	NA	private	N	N	N	NA
PASSERIFORMES	Passerellidae	Arremon taciturnus		A	NA	public	K	N	N	C
PASSERIFORMES	Passerellidae	Arremon brunneinucha		A	NA	public	K	N	N	C
PASSERIFORMES	Passerellidae	Arremon castaneiceps		A	NA	NA	K	N	N	NA
PASSERIFORMES	Passerellidae	Zonotrichia capensis		A	NA	public	K	N	N	A
PASSERIFORMES	Passerellidae	Atlapetes albiceps		NA	NA	NA	N	N	N	NA
PASSERIFORMES	Passerellidae	Atlapetes rufigenis	E	NA	NA	private	N	N	N	NA
PASSERIFORMES	Passerellidae	Atlapetes tricolor		A	NA	private	N	N	N	NA
PASSERIFORMES	Passerellidae	Atlapetes schistaceus		A	NA	public	N	N	K	D
PASSERIFORMES	Passerellidae	Atlapetes pallidinucha		NA	NA	private	N	N	N	NA
PASSERIFORMES	Passerellidae	Atlapetes latinuchus		A	NA	private	N	N	N	NA
PASSERIFORMES	Passerellidae	Atlapetes leucopterus		NA	NA	NA	N	N	N	NA
PASSERIFORMES	Passerellidae	Atlapetes seebohmi		NA	NA	NA	N	N	N	NA
PASSERIFORMES	Passerellidae	Atlapetes nationi	E	NA	NA	NA	N	N	N	NA
PASSERIFORMES	Passerellidae	Atlapetes forbesi	E	A	NA	private	N	N	N	NA
PASSERIFORMES	Passerellidae	Atlapetes melanopsis	E	A	NA	private	N	N	N	NA
PASSERIFORMES	Passerellidae	Atlapetes terborghi	E	A	NA	NA	N	N	N	NA
PASSERIFORMES	Passerellidae	Atlapetes canigenis	E	A	NA	NA	N	N	N	NA
PASSERIFORMES	Passerellidae	Atlapetes melanolaemus		A	NA	NA	N	N	N	NA
PASSERIFORMES	Icteridae	Dolichonyx oryzivorus		A	NA	public	K	N	K	A
PASSERIFORMES	Icteridae	Leistes militaris		A	NA	public	K	N	K	D
PASSERIFORMES	Icteridae	Leistes superciliaris		A	NA	public	N	N	N	A
PASSERIFORMES	Icteridae	Leistes bellicosus		A	NA	private	N	N	N	NA
PASSERIFORMES	Icteridae	Amblycercus holosericeus		A	NA	public	K	N	N	C
PASSERIFORMES	Icteridae	Psarocolius angustifrons		A	NA	private	K	N	N	NA
PASSERIFORMES	Icteridae	Psarocolius atrovirens		A	NA	private	K	N	N	NA
PASSERIFORMES	Icteridae	Psarocolius viridis		A	NA	public	K	N	N	E*
PASSERIFORMES	Icteridae	Psarocolius decumanus		A	NA	public	K	N	N	D
PASSERIFORMES	Icteridae	Psarocolius bifasciatus		A	NA	public	K	N	N	E*
PASSERIFORMES	Icteridae	Cacicus solitarius		A	NA	public	K	N	N	A
PASSERIFORMES	Icteridae	Cacicus sclateri		A	NA	public	K	N	N	D
PASSERIFORMES	Icteridae	Cacicus koepckeae	E	A	NA	NA	K	N	N	NA
PASSERIFORMES	Icteridae	Cacicus uropygialis		A	NA	public	K	N	N	A
PASSERIFORMES	Icteridae	Cacicus cela		A	NA	public	K	N	N	A
PASSERIFORMES	Icteridae	Cacicus leucoramphus		NA	NA	NA	K	N	N	NA
PASSERIFORMES	Icteridae	Cacicus chrysonotus		A	NA	private	K	N	N	NA
PASSERIFORMES	Icteridae	Cacicus latirostris		A	NA	NA	N	N	N	NA
PASSERIFORMES	Icteridae	Cacicus haemorrhous		A	NA	public	K	N	N	C
PASSERIFORMES	Icteridae	Cacicus oseryi		A	NA	NA	K	N	N	NA
PASSERIFORMES	Icteridae	Icterus croconotus		A	NA	public	N	N	N	D
PASSERIFORMES	Icteridae	Icterus graceannae		A	NA	private	K	N	N	NA
PASSERIFORMES	Icteridae	Icterus mesomelas		A	NA	public	K	N	N	C
PASSERIFORMES	Icteridae	Icterus cayanensis		A	NA	public	K	N	N	A
PASSERIFORMES	Icteridae	Molothrus oryzivorus		A	NA	public	N	N	N	D
PASSERIFORMES	Icteridae	Molothrus bonariensis		A	NA	public	K	N	K	A
PASSERIFORMES	Icteridae	Dives warczewiczi		A	NA	private	K	N	N	NA
PASSERIFORMES	Icteridae	Quiscalus mexicanus		NA	NA	public	K	N	N	E*
PASSERIFORMES	Icteridae	Lampropsar tanagrinus		A	K	public	K	N	N	D
PASSERIFORMES	Icteridae	Gymnomystax mexicanus		A	NA	public	K	N	N	D
PASSERIFORMES	Icteridae	Gnorimopsar chopi		A	NA	public	K	N	N	A
PASSERIFORMES	Icteridae	Agelasticus xanthophthalmus		A	K	public	K	N	N	D
PASSERIFORMES	Icteridae	Agelasticus cyanopus		A	NA	public	K	N	N	B
PASSERIFORMES	Icteridae	Agelasticus thilius		A	NA	public	K	N	N	A
PASSERIFORMES	Icteridae	Chrysomus icterocephalus		A	NA	public	K	N	N	D
PASSERIFORMES	Parulidae	Parkesia noveboracensis		A	NA	public	K	N	N	A
PASSERIFORMES	Parulidae	Mniotilta varia		A	NA	public	K	N	N	A
PASSERIFORMES	Parulidae	Leiothlypis peregrina		A	NA	public	K	N	N	A
PASSERIFORMES	Parulidae	Oporornis agilis		A	NA	public	K	N	N	D
PASSERIFORMES	Parulidae	Geothlypis auricularis		A	NA	NA	N	N	N	NA
PASSERIFORMES	Parulidae	Geothlypis velata		A	NA	NA	N	N	N	NA
PASSERIFORMES	Parulidae	Setophaga ruticilla		A	NA	public	K	N	N	A
PASSERIFORMES	Parulidae	Setophaga cerulea		A	NA	public	K	N	N	D
PASSERIFORMES	Parulidae	Setophaga pitiayumi		A	NA	public	K	N	N	E*
PASSERIFORMES	Parulidae	Setophaga fusca		A	NA	public	K	N	N	A
PASSERIFORMES	Parulidae	Setophaga petechia		A	NA	public	K	N	N	C
PASSERIFORMES	Parulidae	Setophaga striata		A	NA	public	K	N	N	A
PASSERIFORMES	Parulidae	Setophaga palmarum		A	NA	public	K	N	N	A
PASSERIFORMES	Parulidae	Myiothlypis luteoviridis		A	NA	public	N	N	N	D
PASSERIFORMES	Parulidae	Myiothlypis nigrocristata		A	K	public	K	N	N	D
PASSERIFORMES	Parulidae	Myiothlypis signata		A	NA	public	N	N	N	A
PASSERIFORMES	Parulidae	Myiothlypis fulvicauda		A	NA	public	N	N	N	C
PASSERIFORMES	Parulidae	Myiothlypis bivittata		A	NA	public	N	N	N	C
PASSERIFORMES	Parulidae	Myiothlypis chrysogaster		A	NA	public	K	N	N	D
PASSERIFORMES	Parulidae	Myiothlypis fraseri		NA	K	public	K	N	N	D
PASSERIFORMES	Parulidae	Myiothlypis coronata		A	K	public	K	N	N	D
PASSERIFORMES	Parulidae	Basileuterus tristriatus		A	NA	public	K	N	N	C
PASSERIFORMES	Parulidae	Basileuterus trifasciatus		A	NA	public	K	N	N	D
PASSERIFORMES	Parulidae	Cardellina canadensis		A	NA	public	K	N	N	A
PASSERIFORMES	Parulidae	Myioborus miniatus		A	NA	public	K	N	N	C
PASSERIFORMES	Parulidae	Myioborus brunniceps		A	NA	public	K	N	N	C
PASSERIFORMES	Parulidae	Myioborus melanocephalus		A	NA	public	K	N	N	D
PASSERIFORMES	Mitrospingidae	Lamprospiza melanoleuca		A	NA	public	K	N	N	D
PASSERIFORMES	Cardinalidae	Piranga lutea		A	NA	public	K	N	N	D
PASSERIFORMES	Cardinalidae	Piranga rubra		A	NA	public	K	N	K	A
PASSERIFORMES	Cardinalidae	Piranga olivacea		A	NA	public	K	N	K	A
PASSERIFORMES	Cardinalidae	Piranga rubriceps		A	NA	public	K	N	N	D
PASSERIFORMES	Cardinalidae	Piranga leucoptera		A	NA	public	K	N	N	A
PASSERIFORMES	Cardinalidae	Habia rubica		A	NA	public	K	N	N	C
PASSERIFORMES	Cardinalidae	Chlorothraupis frenata		A	NA	NA	N	N	N	NA
PASSERIFORMES	Cardinalidae	Pheucticus chrysogaster		A	NA	private	K	N	N	NA
PASSERIFORMES	Cardinalidae	Pheucticus aureoventris		A	NA	public	K	N	N	D
PASSERIFORMES	Cardinalidae	Pheucticus ludovicianus		A	NA	public	K	N	K	A
PASSERIFORMES	Cardinalidae	Amaurospiza aequatorialis		NA	NA	NA	N	N	N	NA
PASSERIFORMES	Cardinalidae	Cyanoloxia cyanoides		NA	NA	public	N	N	N	F
PASSERIFORMES	Cardinalidae	Cyanoloxia rothschildii		A	NA	public	N	N	N	F
PASSERIFORMES	Thraupidae	Nemosia pileata		A	NA	public	K	N	N	D
PASSERIFORMES	Thraupidae	Sericossypha albocristata		A	NA	NA	K	N	N	NA
PASSERIFORMES	Thraupidae	Parkerthraustes humeralis		A	NA	NA	K	N	N	NA
PASSERIFORMES	Thraupidae	Catamblyrhynchus diadema		A	NA	public	K	N	K	D
PASSERIFORMES	Thraupidae	Chlorophanes spiza		A	NA	public	K	N	N	D
PASSERIFORMES	Thraupidae	Iridophanes pulcherrimus		A	NA	private	N	N	N	NA
PASSERIFORMES	Thraupidae	Hemithraupis guira		A	NA	public	K	N	N	D
PASSERIFORMES	Thraupidae	Hemithraupis flavicollis		A	NA	public	K	N	N	C
PASSERIFORMES	Thraupidae	Conirostrum bicolor		A	NA	public	K	N	N	D
PASSERIFORMES	Thraupidae	Conirostrum margaritae		A	NA	NA	K	N	N	NA
PASSERIFORMES	Thraupidae	Conirostrum speciosum		A	NA	public	K	N	N	A
PASSERIFORMES	Thraupidae	Conirostrum binghami		A	NA	NA	N	N	N	NA
PASSERIFORMES	Thraupidae	Conirostrum ferrugineiventre		A	NA	private	K	N	N	NA
PASSERIFORMES	Thraupidae	Conirostrum sitticolor		A	NA	public	N	N	N	D
PASSERIFORMES	Thraupidae	Conirostrum albifrons		A	NA	private	K	N	K	NA
PASSERIFORMES	Thraupidae	Conirostrum tamarugense		NA	NA	NA	K	N	N	NA
PASSERIFORMES	Thraupidae	Conirostrum cinereum		A	NA	private	K	N	N	NA
PASSERIFORMES	Thraupidae	Sicalis citrina		NA	NA	NA	K	N	N	NA
PASSERIFORMES	Thraupidae	Sicalis lutea		NA	NA	NA	K	N	N	NA
PASSERIFORMES	Thraupidae	Sicalis uropigyalis		A	NA	private	N	N	N	NA
PASSERIFORMES	Thraupidae	Sicalis olivascens		NA	NA	public	K	N	N	A
PASSERIFORMES	Thraupidae	Sicalis flaveola		A	NA	public	K	N	N	A
PASSERIFORMES	Thraupidae	Sicalis luteola		NA	NA	public	K	N	N	A
PASSERIFORMES	Thraupidae	Sicalis raimondii		NA	NA	NA	K	N	N	NA
PASSERIFORMES	Thraupidae	Sicalis taczanowskii		NA	NA	NA	K	N	N	NA
PASSERIFORMES	Thraupidae	Phrygilus atriceps		NA	NA	public	K	N	N	A
PASSERIFORMES	Thraupidae	Phrygilus punensis		A	NA	public	K	N	N	D
PASSERIFORMES	Thraupidae	Rhopospina fruticeti		NA	NA	public	K	N	N	A
PASSERIFORMES	Thraupidae	Geospizopsis unicolor		A	NA	public	K	N	N	A
PASSERIFORMES	Thraupidae	Geospizopsis plebejus		A	NA	public	K	N	N	A
PASSERIFORMES	Thraupidae	Porphyrospiza alaudina		A	NA	NA	N	N	N	NA
PASSERIFORMES	Thraupidae	Idiopsar erythronotus		NA	NA	public	N	N	N	F
PASSERIFORMES	Thraupidae	Idiopsar speculifer		NA	NA	NA	N	N	N	NA
PASSERIFORMES	Thraupidae	Idiopsar brachyurus		NA	NA	NA	K	N	N	NA
PASSERIFORMES	Thraupidae	Catamenia analis		A	NA	public	K	N	N	A
PASSERIFORMES	Thraupidae	Catamenia inornata		NA	NA	public	K	N	N	D
PASSERIFORMES	Thraupidae	Catamenia homochroa		A	NA	private	K	N	N	NA
PASSERIFORMES	Thraupidae	Diglossa lafresnayii		A	NA	private	K	N	N	NA
PASSERIFORMES	Thraupidae	Diglossa mystacalis		A	NA	private	K	N	N	NA
PASSERIFORMES	Thraupidae	Diglossa humeralis		NA	NA	private	K	N	N	NA
PASSERIFORMES	Thraupidae	Diglossa brunneiventris		A	NA	public	K	N	N	F
PASSERIFORMES	Thraupidae	Diglossa albilatera		A	NA	public	K	N	N	D
PASSERIFORMES	Thraupidae	Diglossa sittoides		A	NA	public	K	N	N	A
PASSERIFORMES	Thraupidae	Diglossa glauca		A	NA	NA	K	N	N	NA
PASSERIFORMES	Thraupidae	Diglossa caerulescens		A	NA	public	K	N	N	D
PASSERIFORMES	Thraupidae	Diglossa cyanea		A	NA	public	K	N	N	D
PASSERIFORMES	Thraupidae	Xenodacnis parina		A	NA	private	K	N	N	NA
PASSERIFORMES	Thraupidae	Haplospiza rustica		A	NA	private	K	N	N	NA
PASSERIFORMES	Thraupidae	Volatinia jacarina		A	NA	public	K	N	N	A
PASSERIFORMES	Thraupidae	Conothraupis speculigera		A	NA	private	K	N	N	NA
PASSERIFORMES	Thraupidae	Creurgops verticalis		A	NA	private	K	N	N	NA
PASSERIFORMES	Thraupidae	Creurgops dentatus		A	NA	NA	K	N	N	NA
PASSERIFORMES	Thraupidae	Loriotus cristatus		A	NA	public	N	N	N	A
PASSERIFORMES	Thraupidae	Loriotus rufiventer		A	NA	NA	N	N	N	NA
PASSERIFORMES	Thraupidae	Loriotus luctuosus		A	NA	private	N	N	N	NA
PASSERIFORMES	Thraupidae	Tachyphonus surinamus		A	NA	public	K	N	N	C
PASSERIFORMES	Thraupidae	Tachyphonus rufus		A	NA	public	K	N	N	A
PASSERIFORMES	Thraupidae	Tachyphonus phoenicius		A	NA	public	K	N	N	D
PASSERIFORMES	Thraupidae	Eucometis penicillata		A	NA	public	K	N	N	C
PASSERIFORMES	Thraupidae	Trichothraupis melanops		A	NA	public	K	N	N	A
PASSERIFORMES	Thraupidae	Coryphospingus cucullatus		A	NA	public	K	N	K	B
PASSERIFORMES	Thraupidae	Ramphocelus nigrogularis		A	NA	NA	N	N	N	NA
PASSERIFORMES	Thraupidae	Ramphocelus melanogaster	E	A	NA	private	K	N	N	NA
PASSERIFORMES	Thraupidae	Ramphocelus carbo		A	NA	public	K	N	N	E**
PASSERIFORMES	Thraupidae	Ramphocelus icteronotus		NA	NA	NA	K	N	N	NA
PASSERIFORMES	Thraupidae	Lanio fulvus		A	NA	public	K	N	N	B
PASSERIFORMES	Thraupidae	Lanio versicolor		A	NA	public	K	N	N	D
PASSERIFORMES	Thraupidae	Rhodospingus cruentus		NA	NA	NA	K	N	N	NA
PASSERIFORMES	Thraupidae	Cyanerpes nitidus		A	NA	public	K	N	N	D
PASSERIFORMES	Thraupidae	Cyanerpes caeruleus		A	NA	public	K	N	N	D
PASSERIFORMES	Thraupidae	Cyanerpes cyaneus		A	NA	public	K	N	N	A
PASSERIFORMES	Thraupidae	Tersina viridis		A	NA	public	K	N	K	A
PASSERIFORMES	Thraupidae	Dacnis albiventris		A	NA	NA	K	N	N	NA
PASSERIFORMES	Thraupidae	Dacnis lineata		A	NA	public	K	N	N	D
PASSERIFORMES	Thraupidae	Dacnis egregia		NA	NA	NA	N	N	N	NA
PASSERIFORMES	Thraupidae	Dacnis flaviventer		A	NA	NA	K	N	N	NA
PASSERIFORMES	Thraupidae	Dacnis cayana		A	NA	public	K	N	N	C
PASSERIFORMES	Thraupidae	Sporophila bouvronides		A	NA	NA	N	N	N	NA
PASSERIFORMES	Thraupidae	Sporophila lineola		A	NA	public	K	N	N	D
PASSERIFORMES	Thraupidae	Sporophila leucoptera		A	NA	public	K	N	N	D
PASSERIFORMES	Thraupidae	Sporophila peruviana		NA	NA	private	K	N	N	NA
PASSERIFORMES	Thraupidae	Sporophila telasco		A	NA	private	K	N	N	NA
PASSERIFORMES	Thraupidae	Sporophila simplex		A	NA	private	K	N	N	NA
PASSERIFORMES	Thraupidae	Sporophila castaneiventris		A	NA	public	K	N	N	D
PASSERIFORMES	Thraupidae	Sporophila hypoxantha		A	NA	public	K	N	N	E*
PASSERIFORMES	Thraupidae	Sporophila ruficollis		A	NA	public	K	N	N	E*
PASSERIFORMES	Thraupidae	Sporophila hypochroma		A	NA	public	K	N	N	D
PASSERIFORMES	Thraupidae	Sporophila angolensis		A	NA	public	K	N	N	A
PASSERIFORMES	Thraupidae	Sporophila crassirostris		A	NA	public	N	N	N	B
PASSERIFORMES	Thraupidae	Sporophila atrirostris		A	NA	NA	N	N	N	NA
PASSERIFORMES	Thraupidae	Sporophila corvina		NA	NA	NA	K	N	N	NA
PASSERIFORMES	Thraupidae	Sporophila murallae		A	NA	NA	N	N	N	NA
PASSERIFORMES	Thraupidae	Sporophila luctuosa		A	NA	private	K	N	N	NA
PASSERIFORMES	Thraupidae	Sporophila nigricollis		A	NA	public	K	N	N	E**
PASSERIFORMES	Thraupidae	Sporophila caerulescens		A	NA	public	K	N	N	E*
PASSERIFORMES	Thraupidae	Sporophila schistacea		A	NA	public	K	N	N	D
PASSERIFORMES	Thraupidae	Sporophila plumbea		A	NA	public	K	N	N	D
PASSERIFORMES	Thraupidae	Saltator maximus		A	NA	public	K	N	N	A
PASSERIFORMES	Thraupidae	Saltator coerulescens		A	NA	public	K	N	N	C
PASSERIFORMES	Thraupidae	Saltator striatipectus		A	NA	public	K	N	N	D
PASSERIFORMES	Thraupidae	Saltator nigriceps		NA	NA	NA	K	N	N	NA
PASSERIFORMES	Thraupidae	Saltator aurantiirostris		A	NA	public	K	N	N	A
PASSERIFORMES	Thraupidae	Saltator cinctus		A	NA	private	K	N	N	NA
PASSERIFORMES	Thraupidae	Saltator grossus		A	NA	public	K	N	N	A
PASSERIFORMES	Thraupidae	Coryphaspiza melanotis		A	NA	NA	K	N	N	NA
PASSERIFORMES	Thraupidae	Emberizoides herbicola		A	NA	public	K	N	N	C
PASSERIFORMES	Thraupidae	Xenospingus concolor		NA	NA	private	K	N	N	NA
PASSERIFORMES	Thraupidae	Piezorina cinerea	E	NA	NA	private	N	N	N	NA
PASSERIFORMES	Thraupidae	Pseudospingus verticalis		NA	NA	NA	N	N	N	NA
PASSERIFORMES	Thraupidae	Pseudospingus xanthophthalmus		A	NA	NA	N	N	N	NA
PASSERIFORMES	Thraupidae	Cnemoscopus rubrirostris		A	NA	private	K	N	N	NA
PASSERIFORMES	Thraupidae	Poospiza rufosuperciliaris	E	A	NA	NA	N	N	N	NA
PASSERIFORMES	Thraupidae	Poospiza rubecula	E	NA	NA	NA	K	N	N	NA
PASSERIFORMES	Thraupidae	Poospiza hispaniolensis		NA	NA	private	K	N	N	NA
PASSERIFORMES	Thraupidae	Poospizopsis caesar	E	A	NA	NA	N	N	N	NA
PASSERIFORMES	Thraupidae	Kleinothraupis atropileus		A	NA	NA	N	N	N	NA
PASSERIFORMES	Thraupidae	Kleinothraupis auricularis		A	NA	NA	N	N	N	NA
PASSERIFORMES	Thraupidae	Kleinothraupis parodii	E	A	NA	NA	N	N	N	NA
PASSERIFORMES	Thraupidae	Kleinothraupis calophrys		NA	NA	NA	N	N	N	NA
PASSERIFORMES	Thraupidae	Sphenopsis frontalis		A	NA	NA	N	N	N	NA
PASSERIFORMES	Thraupidae	Sphenopsis melanotis		A	NA	public	K	N	N	D
PASSERIFORMES	Thraupidae	Sphenopsis piurae		NA	NA	NA	N	N	N	NA
PASSERIFORMES	Thraupidae	Thlypopsis sordida		A	NA	public	K	N	N	A
PASSERIFORMES	Thraupidae	Thlypopsis inornata		NA	NA	private	K	N	N	NA
PASSERIFORMES	Thraupidae	Thlypopsis ruficeps		A	NA	public	K	N	N	A
PASSERIFORMES	Thraupidae	Thlypopsis superciliaris		A	NA	private	K	N	N	NA
PASSERIFORMES	Thraupidae	Thlypopsis ornata		A	NA	private	K	N	N	NA
PASSERIFORMES	Thraupidae	Thlypopsis pectoralis	E	A	NA	NA	K	N	N	NA
PASSERIFORMES	Thraupidae	Microspingus alticola	E	NA	NA	NA	K	N	N	NA
PASSERIFORMES	Thraupidae	Microspingus trifasciatus		A	NA	NA	K	N	N	NA
PASSERIFORMES	Thraupidae	Nephelornis oneilli	E	A	NA	NA	K	N	N	NA
PASSERIFORMES	Thraupidae	Incaspiza pulchra	E	NA	NA	NA	K	N	N	NA
PASSERIFORMES	Thraupidae	Incaspiza personata	E	NA	NA	private	K	N	N	NA
PASSERIFORMES	Thraupidae	Incaspiza ortizi	E	NA	NA	private	K	N	N	NA
PASSERIFORMES	Thraupidae	Incaspiza laeta	E	NA	NA	private	N	N	N	NA
PASSERIFORMES	Thraupidae	Incaspiza watkinsi	E	NA	NA	private	N	N	N	NA
PASSERIFORMES	Thraupidae	Coereba flaveola		A	K	public	K	N	N	C
PASSERIFORMES	Thraupidae	Asemospiza obscura		A	NA	public	K	N	N	D
PASSERIFORMES	Thraupidae	Chlorochrysa calliparaea		A	NA	private	K	N	N	NA
PASSERIFORMES	Thraupidae	Paroaria gularis		A	NA	public	K	N	N	D
PASSERIFORMES	Thraupidae	Schistochlamys melanopis		A	NA	public	K	N	N	D
PASSERIFORMES	Thraupidae	Cissopis leverianus		A	NA	public	K	N	N	D
PASSERIFORMES	Thraupidae	Calochaetes coccineus		A	NA	private	K	N	N	NA
PASSERIFORMES	Thraupidae	Iridosornis analis	E	A	NA	private	K	N	N	NA
PASSERIFORMES	Thraupidae	Iridosornis jelskii		A	NA	private	K	N	N	NA
PASSERIFORMES	Thraupidae	Iridosornis rufivertex		A	NA	public	K	N	N	D
PASSERIFORMES	Thraupidae	Iridosornis reinhardti		A	NA	NA	K	N	N	NA
PASSERIFORMES	Thraupidae	Pipraeidea melanonota		A	NA	public	K	N	N	A
PASSERIFORMES	Thraupidae	Rauenia bonariensis		A	NA	public	K	N	N	A
PASSERIFORMES	Thraupidae	Dubusia taeniata		A	NA	private	K	N	N	NA
PASSERIFORMES	Thraupidae	Dubusia castaneoventris		A	NA	NA	N	N	N	NA
PASSERIFORMES	Thraupidae	Anisognathus lacrymosus		A	NA	public	K	N	N	D
PASSERIFORMES	Thraupidae	Anisognathus igniventris		A	NA	private	K	N	N	NA
PASSERIFORMES	Thraupidae	Anisognathus somptuosus		A	NA	private	N	N	N	NA
PASSERIFORMES	Thraupidae	Buthraupis montana		A	NA	public	K	N	K	D
PASSERIFORMES	Thraupidae	Tephrophilus wetmorei		NA	NA	NA	N	N	N	NA
PASSERIFORMES	Thraupidae	Sporathraupis cyanocephala		A	NA	public	N	N	N	D
PASSERIFORMES	Thraupidae	Chlorornis riefferii		A	NA	public	K	N	N	D
PASSERIFORMES	Thraupidae	Cnemathraupis eximia		NA	NA	NA	N	N	N	NA
PASSERIFORMES	Thraupidae	Cnemathraupis aureodorsalis	E	A	NA	NA	N	N	N	NA
PASSERIFORMES	Thraupidae	Wetmorethraupis sterrhopteron		A	NA	NA	K	N	N	NA
PASSERIFORMES	Thraupidae	Chalcothraupis ruficervix		A	NA	NA	K	N	N	NA
PASSERIFORMES	Thraupidae	Stilpnia viridicollis		A	NA	NA	K	N	N	NA
PASSERIFORMES	Thraupidae	Stilpnia argyrofenges		A	NA	NA	K	N	N	NA
PASSERIFORMES	Thraupidae	Stilpnia phillipsi	E	A	NA	NA	K	N	N	NA
PASSERIFORMES	Thraupidae	Stilpnia meyerdeschauenseei		A	NA	NA	K	N	N	NA
PASSERIFORMES	Thraupidae	Stilpnia cayana		A	NA	public	K	N	N	A
PASSERIFORMES	Thraupidae	Stilpnia nigrocincta		A	NA	NA	K	N	N	NA
PASSERIFORMES	Thraupidae	Stilpnia cyanicollis		A	NA	public	K	N	N	D
PASSERIFORMES	Thraupidae	Tangara vassorii		A	NA	private	K	N	N	NA
PASSERIFORMES	Thraupidae	Tangara nigroviridis		A	NA	public	K	N	N	D
PASSERIFORMES	Thraupidae	Tangara labradorides		A	NA	private	K	N	N	NA
PASSERIFORMES	Thraupidae	Tangara cyanotis		A	NA	private	K	N	N	NA
PASSERIFORMES	Thraupidae	Tangara mexicana		A	NA	public	K	N	K	C
PASSERIFORMES	Thraupidae	Tangara chilensis		A	NA	private	K	N	N	NA
PASSERIFORMES	Thraupidae	Tangara velia		A	NA	public	K	N	N	D
PASSERIFORMES	Thraupidae	Tangara callophrys		A	NA	private	K	N	N	NA
PASSERIFORMES	Thraupidae	Tangara gyrola		A	NA	public	K	N	N	C
PASSERIFORMES	Thraupidae	Tangara chrysotis		A	NA	private	K	N	N	NA
PASSERIFORMES	Thraupidae	Tangara xanthocephala		A	NA	private	K	N	N	NA
PASSERIFORMES	Thraupidae	Tangara parzudakii		A	NA	private	K	N	N	NA
PASSERIFORMES	Thraupidae	Tangara schrankii		A	NA	private	K	N	N	NA
PASSERIFORMES	Thraupidae	Tangara arthus		A	NA	private	K	N	N	NA
PASSERIFORMES	Thraupidae	Tangara icterocephala		NA	NA	public	K	N	N	A
PASSERIFORMES	Thraupidae	Thraupis episcopus		A	K	public	K	N	N	A
PASSERIFORMES	Thraupidae	Thraupis sayaca		A	NA	public	K	N	N	E*
PASSERIFORMES	Thraupidae	Thraupis palmarum		A	NA	public	K	N	N	E**
PASSERIFORMES	Thraupidae	Ixothraupis varia		A	NA	public	K	N	N	D
PASSERIFORMES	Thraupidae	Ixothraupis xanthogastra		A	NA	public	K	N	N	B
PASSERIFORMES	Thraupidae	Ixothraupis punctata		A	NA	public	K	N	N	A
